# Supplementary material for: Crystal structure of 7-bromo-2-(3-fluoro­phen­yl)-1-(methyl­sulfin­yl)naphtho[2,1-b]furan
Source: Acta Crystallogr Sect E Struct Rep Online. 2014 Aug 13;70(Pt 9):o1001–2. doi: 10.1107/S160053681401808X (PMC4186200; doi:10.1107/S160053681401808X)
Supplement: Supplementary file 1 [file e-70-o1001-sup1.cif]

##############################################################################
#                                                                            #
# This CIF contains the data in a paper accepted for publication in          #
# Acta Crystallographica Section E. It conforms to the requirements of       #
# Notes for Authors for Acta Crystallographica Section E, and has been       #
# peer reviewed under the auspices of the IUCr Commission on Journals.       #
#                                                                            #
# Full details of the Crystallographic Information File format               #
# are given in the paper "The Crystallographic Information File (CIF):       #
# a New Standard Archive File for Crystallography" by S. R. Hall, F. H.      #
# Allen and I. D. Brown [Acta Cryst. (1991), A47, 655-685].                  #
#                                                                            #
# The current version of the core CIF dictionary is obtainable from          #
# ftp://ftp.iucr.org/pub/cif_core.dic.                                       #
#                                                                            #
# Software is freely available for graphical display of the structure(s)     #
# in this CIF. For information consult the CIF software page                 #
# http://www.iucr.org/resources/cif/software.                                #
#                                                                            #
# This file may be used for bona fide research purposes within the           #
# scientific community so long as proper attribution is given to the journal # 
# article from which it was obtained.                                        #
#                                                                            #
##############################################################################
data_I
_database_code_depnum_ccdc_archive 'CCDC 1018271'
_audit_creation_method     'form.cif (version 2.0)'
_journal_data_validation_number     ?
_journal_date_recd_electronic     2014-08-06
_journal_date_accepted     2014-08-07
_journal_name_full     'Acta Crystallographica, Section E'
_journal_year     2014
_journal_volume     70
_journal_issue      9
_journal_page_first     o1001
_journal_page_last     o1002
_journal_paper_category     HO
_journal_paper_doi     10.1107/S160053681401808X
_journal_coeditor_code     TK5335
_publ_contact_author_name     'Prof. Uk Lee'
_publ_contact_author_address
;
Department of Chemistry, Pukyong National University, 599-1 Daeyeon 3-dong
Nam-gu, Busan 608-737, Republic of Korea
;
_publ_contact_author_email     'uklee@pknu.ac.kr'
_publ_contact_author_fax     '+82-51-629-5583'
_publ_contact_author_phone     '+82-51-629-5596'
_publ_section_title
;
Crystal structure of
7-bromo-2-(3-fluorophenyl)-1-(methylsulfinyl)naphtho[2,1-<i>b</i>]furan
;
loop_
    _publ_author_name
    _publ_author_address
    'Choi, Hong Dae'
;
Department of Chemistry, Dongeui University, San 24 Kaya-dong
Busanjin-gu, Busan 614-714, Republic of Korea
;
    'Lee, Uk'
;
Department of Chemistry, Pukyong National University,
599-1 Daeyeon 3-dong
Nam-gu, Busan 608-737, Republic of Korea
;
_publ_section_synopsis     .
_chemical_name_systematic
;
7-bromo-2-(3-fluorophenyl)-1-(methylsulfinyl) naphtho[2,1-<i>b</i>]furan
;
_chemical_name_common     ?
_chemical_formula_moiety     'C19 H12 Br F O2 S'
_chemical_formula_sum     'C19 H12 Br F O2 S'
_chemical_formula_weight     403.26
_chemical_melting_point_gt     '484 K'
_chemical_melting_point_lt     '483 K'
_symmetry_cell_setting     monoclinic
_symmetry_space_group_name_H-M     'P21/c'
_symmetry_space_group_name_Hall     '-P 2ybc'
loop_
    _symmetry_equiv_pos_as_xyz
    'x, y, z'
    '-x, y+1/2, -z+1/2'
    '-x, -y, -z'
    'x, -y-1/2, z-1/2'
_cell_length_a     6.13400(10)
_cell_length_b     23.0602(5)
_cell_length_c     10.8806(2)
_cell_angle_alpha     90.00
_cell_angle_beta     91.1660(10)
_cell_angle_gamma     90.00
_cell_volume     1538.76(5)
_cell_formula_units_Z     4
_cell_measurement_reflns_used     5530
_cell_measurement_theta_min     2.57
_cell_measurement_theta_max     28.30
_cell_measurement_temperature     173(2)
_exptl_crystal_description     'block'
_exptl_crystal_colour     'colourless'
_exptl_crystal_size_max     0.74
_exptl_crystal_size_mid     0.45
_exptl_crystal_size_min     0.38
_exptl_crystal_density_diffrn     1.741
_exptl_crystal_density_meas     ?
_exptl_crystal_density_method     'not measured'
_exptl_crystal_F_000     808
_exptl_absorpt_coefficient_mu     2.827
_exptl_absorpt_correction_type     multi-scan
_exptl_absorpt_process_details     '(<i>SADABS</i>; Bruker, 2009)'
_exptl_absorpt_correction_T_min     0.2288
_exptl_absorpt_correction_T_max     0.4130
_exptl_special_details
;
^1^H NMR (\d p.p.m., CDCl~3~, 400 Hz): 8.08-8.13 (m, 1H), 7.67-7.87 (m, 5H),
7.48-7.55 (m, 2H), 7.19-7.24 (m, 1H), 3.07 (s, 3H).
;
_diffrn_ambient_temperature     173(2)
_diffrn_radiation_type     MoK\a
_diffrn_radiation_wavelength     0.71073
_diffrn_radiation_source     'rotating anode'
_diffrn_radiation_monochromator     'graphite multilayer'
_diffrn_measurement_device_type     'Bruker SMART APEXII CCD'
_diffrn_measurement_method     '\f and \w scans'
_diffrn_detector_area_resol_mean     10.0
_diffrn_reflns_number     14935
_diffrn_reflns_av_R_equivalents     0.0469
_diffrn_reflns_av_sigmaI/netI     0.0466
_diffrn_reflns_theta_min     1.77
_diffrn_reflns_theta_max     28.37
_diffrn_reflns_theta_full     28.37
_diffrn_measured_fraction_theta_max     0.997
_diffrn_measured_fraction_theta_full     0.997
_diffrn_reflns_limit_h_min     -8
_diffrn_reflns_limit_h_max     8
_diffrn_reflns_limit_k_min     -30
_diffrn_reflns_limit_k_max     19
_diffrn_reflns_limit_l_min     -14
_diffrn_reflns_limit_l_max     11
_diffrn_standards_number     0
_diffrn_standards_interval_count     ?
_diffrn_standards_interval_time     ?
_diffrn_standards_decay_%     ?
_refine_special_details
;
 Refinement of F^2^ against ALL reflections.  The weighted R-factor wR and
 goodness of fit S are based on F^2^, conventional R-factors R are based
 on F, with F set to zero for negative F^2^. The threshold expression of
 F^2^ > 2sigma(F^2^) is used only for calculating R-factors(gt) etc. and is
 not relevant to the choice of reflections for refinement.  R-factors based
 on F^2^ are statistically about twice as large as those based on F, and R-
 factors based on ALL data will be even larger.
;
_reflns_number_total     3834
_reflns_number_gt     3033
_reflns_threshold_expression     I>2\s(I)
_refine_ls_structure_factor_coef     Fsqd
_refine_ls_matrix_type     full
_refine_ls_R_factor_all     0.0540
_refine_ls_R_factor_gt     0.0370
_refine_ls_wR_factor_gt     0.0907
_refine_ls_wR_factor_ref     0.0976
_refine_ls_goodness_of_fit_ref     1.038
_refine_ls_restrained_S_all     1.042
_refine_ls_number_reflns     3834
_refine_ls_number_parameters     228
_refine_ls_number_restraints     14
_refine_ls_hydrogen_treatment     constr
_refine_ls_weighting_scheme     calc
_refine_ls_weighting_details
         'calc w=1/[\s^2^(Fo^2^)+(0.0539P)^2^+0.2694P] where P=(Fo^2^+2Fc^2^)/3'
_atom_sites_solution_hydrogens     difmap
_atom_sites_solution_primary     direct
_atom_sites_solution_secondary     difmap
_refine_ls_shift/su_max     0.001
_refine_ls_shift/su_mean     0.000
_refine_diff_density_max     0.472
_refine_diff_density_min     -0.913
_refine_ls_extinction_method     none
_refine_ls_extinction_coef     ?
loop_
    _atom_type_symbol
    _atom_type_description
    _atom_type_scat_dispersion_real
    _atom_type_scat_dispersion_imag
    _atom_type_scat_source
    'C' 'C' 0.0033 0.0016
                         'International Tables Vol C Tables 4.2.6.8 and 6.1.1.4'
    'H' 'H' 0.0000 0.0000
                         'International Tables Vol C Tables 4.2.6.8 and 6.1.1.4'
    'F' 'F' 0.0171 0.0103
                         'International Tables Vol C Tables 4.2.6.8 and 6.1.1.4'
    'O' 'O' 0.0106 0.0060
                         'International Tables Vol C Tables 4.2.6.8 and 6.1.1.4'
    'S' 'S' 0.1246 0.1234
                         'International Tables Vol C Tables 4.2.6.8 and 6.1.1.4'
    'Br' 'Br' -0.2901 2.4595
                         'International Tables Vol C Tables 4.2.6.8 and 6.1.1.4'
_computing_data_collection     '<i>APEX2</i> (Bruker, 2009)'
_computing_cell_refinement     '<i>SAINT</i> (Bruker, 2009)'
_computing_data_reduction     '<i>SAINT</i> (Bruker, 2009)'
_computing_structure_solution     '<i>SHELXS97</i> (Sheldrick, 2008)'
_computing_structure_refinement     '<i>SHELXL97</i> (Sheldrick, 2008)'
_computing_molecular_graphics
;
<i>ORTEP-3 for Windows</i> (Farrugia, 2012) and
<i>DIAMOND</i> (Brandenburg,
1998)
;
_computing_publication_material     '<i>SHELXL97</i> (Sheldrick, 2008)'
loop_
    _atom_site_type_symbol
    _atom_site_label
    _atom_site_fract_x
    _atom_site_fract_y
    _atom_site_fract_z
    _atom_site_U_iso_or_equiv
    _atom_site_adp_type
    _atom_site_calc_flag
    _atom_site_refinement_flags
    _atom_site_occupancy
    _atom_site_symmetry_multiplicity
    _atom_site_disorder_assembly
    _atom_site_disorder_group
    Br Br1 -0.54910(4) 0.387149(11) -0.05723(2) 0.03031(11) Uani d . 1 2 . .
    S S1 0.42612(9) 0.27925(2) 0.34599(5) 0.01784(14) Uani d . 1 2 . .
    O O1 0.5270(3) 0.44696(6) 0.37648(14) 0.0183(3) Uani d . 1 2 . .
    O O2 0.3848(3) 0.25673(7) 0.21917(14) 0.0241(4) Uani d . 1 2 . .
    C C1 0.4108(4) 0.35599(9) 0.34160(19) 0.0149(4) Uani d . 1 2 . .
    C C2 0.2686(4) 0.39476(9) 0.2724(2) 0.0146(5) Uani d . 1 2 . .
    C C3 0.0780(4) 0.38989(9) 0.1956(2) 0.0153(5) Uani d . 1 2 . .
    C C4 -0.0172(4) 0.33718(9) 0.1568(2) 0.0184(5) Uani d . 1 2 . .
    H H4 0.0479 0.3016 0.1821 0.022 Uiso calc R 1 2 . .
    C C5 -0.2012(4) 0.33605(10) 0.0835(2) 0.0213(5) Uani d . 1 2 . .
    H H5 -0.2627 0.3002 0.0574 0.026 Uiso calc R 1 2 . .
    C C6 -0.2975(4) 0.38870(9) 0.0474(2) 0.0204(5) Uani d . 1 2 . .
    C C7 -0.2122(4) 0.44064(10) 0.0813(2) 0.0202(5) Uani d . 1 2 . .
    H H7 -0.2804 0.4756 0.0548 0.024 Uiso calc R 1 2 . .
    C C8 -0.0216(4) 0.44276(9) 0.1562(2) 0.0173(5) Uani d . 1 2 . .
    C C9 0.0723(4) 0.49734(10) 0.1878(2) 0.0208(5) Uani d . 1 2 . .
    H H9 0.0030 0.5318 0.1595 0.025 Uiso calc R 1 2 . .
    C C10 0.2587(4) 0.50152(10) 0.2573(2) 0.0206(5) Uani d . 1 2 . .
    H H10 0.3233 0.5379 0.2767 0.025 Uiso calc R 1 2 . .
    C C11 0.3494(4) 0.44945(9) 0.2984(2) 0.0169(5) Uani d . 1 2 . .
    C C12 0.5593(4) 0.38974(9) 0.4033(2) 0.0166(5) Uani d . 1 2 . .
    C C13 0.7303(4) 0.37854(9) 0.4959(2) 0.0170(5) Uani d . 1 2 B .
    C C14 0.9160(4) 0.41338(10) 0.4996(2) 0.0187(5) Uani d . 1 2 . .
    H H14 0.9354 0.4434 0.4410 0.022 Uiso calc R 1 2 A 1
    C C15A 1.0699(4) 0.40315(11) 0.5903(2) 0.0253(6) Uani d PD 0.851(3) 2 B 1
    F F1A 1.2485(3) 0.43617(7) 0.59705(16) 0.0334(5) Uani d PDU 0.851(3) 2 B 1
    C C15B 1.0699(4) 0.40315(11) 0.5903(2) 0.0253(6) Uani d P 0.15 2 B 2
    H H15B 1.1971 0.4267 0.5927 0.030 Uiso calc PR 0.149(3) 1 B 2
    C C16 1.0499(4) 0.36077(11) 0.6776(2) 0.0278(6) Uani d . 1 2 . .
    H H16 1.1607 0.3544 0.7384 0.033 Uiso calc R 1 2 B 1
    C C17A 0.8625(4) 0.32773(11) 0.6738(2) 0.0273(6) Uani d P 0.851(3) 2 B 1
    H H17A 0.8433 0.2984 0.7340 0.033 Uiso calc PR 0.851(3) 1 B 1
    C C17B 0.8625(4) 0.32773(11) 0.6738(2) 0.0273(6) Uani d PD 0.15 2 B 2
    F F1B 0.8601(17) 0.2943(4) 0.7701(6) 0.034(3) Uani d PDU 0.149(3) 2 B 2
    C C18 0.7026(4) 0.33614(10) 0.5852(2) 0.0204(5) Uani d . 1 2 . .
    H H18 0.5741 0.3131 0.5850 0.025 Uiso calc R 1 1 B 1
    C C19 0.1839(4) 0.26492(10) 0.4306(2) 0.0236(5) Uani d . 1 2 . .
    H H19A 0.0615 0.2866 0.3941 0.035 Uiso calc R 1 1 . .
    H H19B 0.2065 0.2770 0.5163 0.035 Uiso calc R 1 1 . .
    H H19C 0.1514 0.2233 0.4276 0.035 Uiso calc R 1 1 . .
loop_
    _atom_site_aniso_label
    _atom_site_aniso_U_11
    _atom_site_aniso_U_22
    _atom_site_aniso_U_33
    _atom_site_aniso_U_12
    _atom_site_aniso_U_13
    _atom_site_aniso_U_23
    Br1 0.02564(16) 0.03656(18) 0.02825(17) -0.00225(11) -0.01109(11)
                                                                     0.00308(11)
    S1 0.0209(3) 0.0138(3) 0.0187(3) 0.0028(2) -0.0025(2) -0.0023(2)
    O1 0.0201(8) 0.0164(8) 0.0184(8) -0.0024(6) -0.0026(7) -0.0005(6)
    O2 0.0306(10) 0.0204(8) 0.0213(9) 0.0033(7) -0.0002(7) -0.0066(7)
    C1 0.0173(11) 0.0149(10) 0.0127(11) 0.0003(9) 0.0011(8) -0.0005(8)
    C2 0.0183(12) 0.0142(10) 0.0114(11) -0.0001(8) 0.0016(9) -0.0015(8)
    C3 0.0174(11) 0.0181(11) 0.0105(10) 0.0019(8) 0.0015(9) -0.0012(8)
    C4 0.0219(12) 0.0151(11) 0.0183(11) -0.0002(9) -0.0008(9) 0.0002(9)
    C5 0.0219(13) 0.0218(12) 0.0202(12) -0.0023(10) -0.0017(9) -0.0018(10)
    C6 0.0180(12) 0.0287(13) 0.0144(11) 0.0000(10) -0.0023(9) -0.0002(9)
    C7 0.0220(12) 0.0228(12) 0.0156(11) 0.0043(10) -0.0017(9) 0.0031(9)
    C8 0.0211(12) 0.0186(11) 0.0123(11) 0.0025(9) 0.0003(8) 0.0006(9)
    C9 0.0307(14) 0.0140(11) 0.0175(11) 0.0038(9) -0.0011(10) 0.0011(9)
    C10 0.0290(13) 0.0138(11) 0.0191(12) -0.0013(9) 0.0025(10) -0.0003(9)
    C11 0.0171(11) 0.0195(11) 0.0141(11) -0.0009(9) 0.0004(9) 0.0009(9)
    C12 0.0189(12) 0.0157(11) 0.0151(11) 0.0012(9) 0.0025(9) 0.0014(8)
    C13 0.0172(12) 0.0191(11) 0.0149(11) 0.0017(9) 0.0002(9) -0.0045(9)
    C14 0.0202(12) 0.0184(11) 0.0175(12) 0.0003(9) 0.0015(9) -0.0047(9)
    C15A 0.0181(13) 0.0272(13) 0.0304(14) -0.0002(10) -0.0025(10) -0.0156(11)
    F1A 0.0217(10) 0.0360(10) 0.0424(11) -0.0107(8) -0.0036(8) -0.0071(8)
    C15B 0.0181(13) 0.0272(13) 0.0304(14) -0.0002(10) -0.0025(10) -0.0156(11)
    C16 0.0300(15) 0.0291(14) 0.0240(13) 0.0119(11) -0.0108(11) -0.0091(11)
    C17A 0.0320(15) 0.0277(13) 0.0219(13) 0.0057(11) -0.0043(11) -0.0012(11)
    C17B 0.0320(15) 0.0277(13) 0.0219(13) 0.0057(11) -0.0043(11) -0.0012(11)
    F1B 0.040(6) 0.037(5) 0.024(5) -0.005(4) -0.017(4) 0.000(4)
    C18 0.0218(13) 0.0219(12) 0.0176(12) -0.0013(10) -0.0001(9) -0.0003(9)
    C19 0.0306(14) 0.0180(11) 0.0222(13) -0.0029(10) 0.0011(10) 0.0005(10)
_geom_special_details
;
 All esds (except the esd in the dihedral angle between two l.s. planes)
 are estimated using the full covariance matrix.  The cell esds are taken
 into account individually in the estimation of esds in distances, angles
 and torsion angles; correlations between esds in cell parameters are only
 used when they are defined by crystal symmetry.  An approximate (isotropic)
 treatment of cell esds is used for estimating esds involving l.s. planes.
;
loop_
    _geom_bond_atom_site_label_1
    _geom_bond_atom_site_label_2
    _geom_bond_site_symmetry_2
    _geom_bond_distance
    _geom_bond_publ_flag
    Br1 C6 . 1.899(2) ?
    S1 O2 . 1.4912(16) ?
    S1 C1 . 1.773(2) ?
    S1 C19 . 1.795(2) ?
    O1 C12 . 1.365(2) ?
    O1 C11 . 1.369(3) ?
    C1 C12 . 1.364(3) ?
    C1 C2 . 1.449(3) ?
    C2 C11 . 1.382(3) ?
    C2 C3 . 1.428(3) ?
    C3 C4 . 1.409(3) ?
    C3 C8 . 1.426(3) ?
    C4 C5 . 1.369(3) ?
    C4 H4 . 0.9500 ?
    C5 C6 . 1.403(3) ?
    C5 H5 . 0.9500 ?
    C6 C7 . 1.355(3) ?
    C7 C8 . 1.412(3) ?
    C7 H7 . 0.9500 ?
    C8 C9 . 1.424(3) ?
    C9 C10 . 1.361(3) ?
    C9 H9 . 0.9500 ?
    C10 C11 . 1.393(3) ?
    C10 H10 . 0.9500 ?
    C12 C13 . 1.463(3) ?
    C13 C18 . 1.391(3) ?
    C13 C14 . 1.393(3) ?
    C14 C15A . 1.373(3) ?
    C14 H14 . 0.9500 ?
    C15A F1A . 1.335(3) ?
    C15A C16 . 1.370(4) ?
    C16 C17A . 1.379(4) ?
    C16 H16 . 0.9500 ?
    C17A C18 . 1.375(3) ?
    C17A H17A . 0.9500 ?
    C18 H18 . 0.9500 ?
    C19 H19A . 0.9800 ?
    C19 H19B . 0.9800 ?
    C19 H19C . 0.9800 ?
loop_
    _geom_angle_atom_site_label_1
    _geom_angle_atom_site_label_2
    _geom_angle_atom_site_label_3
    _geom_angle_site_symmetry_1
    _geom_angle_site_symmetry_3
    _geom_angle
    _geom_angle_publ_flag
    O2 S1 C1 . . 108.36(10) ?
    O2 S1 C19 . . 106.48(11) ?
    C1 S1 C19 . . 98.85(11) ?
    C12 O1 C11 . . 106.47(17) ?
    C12 C1 C2 . . 107.00(18) ?
    C12 C1 S1 . . 121.46(17) ?
    C2 C1 S1 . . 131.36(16) ?
    C11 C2 C3 . . 118.51(19) ?
    C11 C2 C1 . . 104.32(19) ?
    C3 C2 C1 . . 137.10(19) ?
    C4 C3 C8 . . 118.3(2) ?
    C4 C3 C2 . . 124.92(19) ?
    C8 C3 C2 . . 116.73(19) ?
    C5 C4 C3 . . 121.5(2) ?
    C5 C4 H4 . . 119.3 ?
    C3 C4 H4 . . 119.3 ?
    C4 C5 C6 . . 119.0(2) ?
    C4 C5 H5 . . 120.5 ?
    C6 C5 H5 . . 120.5 ?
    C7 C6 C5 . . 122.0(2) ?
    C7 C6 Br1 . . 118.98(17) ?
    C5 C6 Br1 . . 118.93(17) ?
    C6 C7 C8 . . 119.9(2) ?
    C6 C7 H7 . . 120.1 ?
    C8 C7 H7 . . 120.1 ?
    C7 C8 C9 . . 119.8(2) ?
    C7 C8 C3 . . 119.3(2) ?
    C9 C8 C3 . . 121.0(2) ?
    C10 C9 C8 . . 121.9(2) ?
    C10 C9 H9 . . 119.1 ?
    C8 C9 H9 . . 119.1 ?
    C9 C10 C11 . . 116.3(2) ?
    C9 C10 H10 . . 121.9 ?
    C11 C10 H10 . . 121.9 ?
    O1 C11 C2 . . 111.47(19) ?
    O1 C11 C10 . . 122.9(2) ?
    C2 C11 C10 . . 125.6(2) ?
    C1 C12 O1 . . 110.71(19) ?
    C1 C12 C13 . . 134.5(2) ?
    O1 C12 C13 . . 114.64(18) ?
    C18 C13 C14 . . 119.8(2) ?
    C18 C13 C12 . . 120.6(2) ?
    C14 C13 C12 . . 119.5(2) ?
    C15A C14 C13 . . 118.1(2) ?
    C15A C14 H14 . . 120.9 ?
    C13 C14 H14 . . 120.9 ?
    F1A C15A C16 . . 117.0(2) ?
    F1A C15A C14 . . 119.6(2) ?
    C16 C15A C14 . . 123.4(2) ?
    C15A C16 C17A . . 117.4(2) ?
    C15A C16 H16 . . 121.3 ?
    C17A C16 H16 . . 121.3 ?
    C18 C17A C16 . . 121.7(2) ?
    C18 C17A H17A . . 119.2 ?
    C16 C17A H17A . . 119.2 ?
    C17A C18 C13 . . 119.6(2) ?
    C17A C18 H18 . . 120.2 ?
    C13 C18 H18 . . 120.2 ?
    S1 C19 H19A . . 109.5 ?
    S1 C19 H19B . . 109.5 ?
    H19A C19 H19B . . 109.5 ?
    S1 C19 H19C . . 109.5 ?
    H19A C19 H19C . . 109.5 ?
    H19B C19 H19C . . 109.5 ?
loop_
    _geom_torsion_atom_site_label_1
    _geom_torsion_atom_site_label_2
    _geom_torsion_atom_site_label_3
    _geom_torsion_atom_site_label_4
    _geom_torsion_site_symmetry_1
    _geom_torsion_site_symmetry_2
    _geom_torsion_site_symmetry_3
    _geom_torsion_site_symmetry_4
    _geom_torsion
    _geom_torsion_publ_flag
    O2 S1 C1 C12 . . . . -136.65(19) ?
    C19 S1 C1 C12 . . . . 112.6(2) ?
    O2 S1 C1 C2 . . . . 37.8(2) ?
    C19 S1 C1 C2 . . . . -73.0(2) ?
    C12 C1 C2 C11 . . . . 0.9(2) ?
    S1 C1 C2 C11 . . . . -174.17(18) ?
    C12 C1 C2 C3 . . . . -176.0(3) ?
    S1 C1 C2 C3 . . . . 9.0(4) ?
    C11 C2 C3 C4 . . . . 177.0(2) ?
    C1 C2 C3 C4 . . . . -6.4(4) ?
    C11 C2 C3 C8 . . . . -3.0(3) ?
    C1 C2 C3 C8 . . . . 173.5(2) ?
    C8 C3 C4 C5 . . . . -0.3(3) ?
    C2 C3 C4 C5 . . . . 179.7(2) ?
    C3 C4 C5 C6 . . . . -0.6(4) ?
    C4 C5 C6 C7 . . . . 1.0(4) ?
    C4 C5 C6 Br1 . . . . 178.65(18) ?
    C5 C6 C7 C8 . . . . -0.6(4) ?
    Br1 C6 C7 C8 . . . . -178.20(17) ?
    C6 C7 C8 C9 . . . . 177.6(2) ?
    C6 C7 C8 C3 . . . . -0.3(4) ?
    C4 C3 C8 C7 . . . . 0.7(3) ?
    C2 C3 C8 C7 . . . . -179.2(2) ?
    C4 C3 C8 C9 . . . . -177.1(2) ?
    C2 C3 C8 C9 . . . . 2.9(3) ?
    C7 C8 C9 C10 . . . . -178.4(2) ?
    C3 C8 C9 C10 . . . . -0.6(4) ?
    C8 C9 C10 C11 . . . . -1.6(3) ?
    C12 O1 C11 C2 . . . . -1.1(3) ?
    C12 O1 C11 C10 . . . . 175.8(2) ?
    C3 C2 C11 O1 . . . . 177.72(19) ?
    C1 C2 C11 O1 . . . . 0.1(2) ?
    C3 C2 C11 C10 . . . . 1.0(4) ?
    C1 C2 C11 C10 . . . . -176.6(2) ?
    C9 C10 C11 O1 . . . . -175.0(2) ?
    C9 C10 C11 C2 . . . . 1.4(4) ?
    C2 C1 C12 O1 . . . . -1.6(3) ?
    S1 C1 C12 O1 . . . . 174.03(15) ?
    C2 C1 C12 C13 . . . . 173.1(2) ?
    S1 C1 C12 C13 . . . . -11.2(4) ?
    C11 O1 C12 C1 . . . . 1.7(3) ?
    C11 O1 C12 C13 . . . . -174.20(19) ?
    C1 C12 C13 C18 . . . . -34.8(4) ?
    O1 C12 C13 C18 . . . . 139.7(2) ?
    C1 C12 C13 C14 . . . . 149.5(3) ?
    O1 C12 C13 C14 . . . . -35.9(3) ?
    C18 C13 C14 C15A . . . . 2.0(3) ?
    C12 C13 C14 C15A . . . . 177.7(2) ?
    C13 C14 C15A F1A . . . . -179.3(2) ?
    C13 C14 C15A C16 . . . . -0.4(4) ?
    F1A C15A C16 C17A . . . . 177.9(2) ?
    C14 C15A C16 C17A . . . . -1.1(4) ?
    C15A C16 C17A C18 . . . . 0.9(4) ?
    C16 C17A C18 C13 . . . . 0.7(4) ?
    C14 C13 C18 C17A . . . . -2.2(3) ?
    C12 C13 C18 C17A . . . . -177.8(2) ?
loop_
    _geom_hbond_atom_site_label_D
    _geom_hbond_atom_site_label_H
    _geom_hbond_atom_site_label_A
    _geom_hbond_site_symmetry_A
    _geom_hbond_distance_DH
    _geom_hbond_distance_HA
    _geom_hbond_distance_DA
    _geom_hbond_angle_DHA
    C18 H18 O2 4_566 0.95 2.48 3.260(3) 139.4
    C19 H19B O2 4_566 0.98 2.56 3.387(3) 141.5
_iucr_refine_instructions_details
;
TITL 1261 IN P2(1)/C
CELL  0.71073  6.13400 23.06020 10.88060 90.00000 91.16600 90.00000
ZERR 4  0.00010  0.00050  0.00020  0.00000  0.00100  0.00000
LATT 1
SYMM -X, Y+ 0.50000, -Z+ 0.50000
SFAC C H F O S BR
UNIT 76 48 4 8 4 4
TEMP -100
SIZE 0.38 0.45 0.74
L.S. 15
ACTA
CONF
BOND $H
EXYZ C15A C15B
EADP C15A C15B
EXYZ C17A C17B
EADP C17A C17B
ISOR 0.01 F1A F1B
DFIX 1.330 0.005 C15A F1A C17B F1B
MPLA 13 C1 C2 C3 C4 C5 C6 C7 C8 C9 C10 C11 O1 C12
MPLA 6 C13 C14 C15A C16 C17A C18
BOND
EQIV $1 X, 0.5-Y, 0.5+Z
HTAB C18 O2_$1
HTAB C19 O2_$1
FMAP 2
PLAN 20
WGHT    0.053900    0.269400
FVAR       0.13620   0.85135
MOLE   1
BR1   6   -0.549099    0.387149   -0.057226    11.00000    0.02564    0.03656 =
         0.02825    0.00308   -0.01109   -0.00225
S1    5    0.426125    0.279253    0.345986    11.00000    0.02095    0.01377 =
         0.01867   -0.00225   -0.00253    0.00285
O1    4    0.526967    0.446961    0.376481    11.00000    0.02008    0.01640 =
         0.01841   -0.00053   -0.00261   -0.00237
O2    4    0.384847    0.256725    0.219168    11.00000    0.03060    0.02035 =
         0.02127   -0.00662   -0.00018    0.00330
C1    1    0.410838    0.355988    0.341603    11.00000    0.01731    0.01488 =
         0.01269   -0.00045    0.00111    0.00028
C2    1    0.268639    0.394764    0.272410    11.00000    0.01832    0.01422 =
         0.01139   -0.00152    0.00160   -0.00006
C3    1    0.077978    0.389893    0.195618    11.00000    0.01740    0.01811 =
         0.01048   -0.00118    0.00154    0.00191
C4    1   -0.017160    0.337182    0.156789    11.00000    0.02185    0.01508 =
         0.01832    0.00025   -0.00081   -0.00025
AFIX  43
H4    2    0.047875    0.301629    0.182065    11.00000   -1.20000
AFIX   0
C5    1   -0.201193    0.336055    0.083462    11.00000    0.02190    0.02178 =
         0.02018   -0.00184   -0.00167   -0.00234
AFIX  43
H5    2   -0.262679    0.300181    0.057423    11.00000   -1.20000
AFIX   0
C6    1   -0.297500    0.388703    0.047399    11.00000    0.01797    0.02867 =
         0.01440   -0.00024   -0.00227   -0.00004
C7    1   -0.212154    0.440639    0.081317    11.00000    0.02201    0.02282 =
         0.01558    0.00307   -0.00167    0.00435
AFIX  43
H7    2   -0.280431    0.475562    0.054760    11.00000   -1.20000
AFIX   0
C8    1   -0.021632    0.442757    0.156174    11.00000    0.02110    0.01857 =
         0.01232    0.00061    0.00027    0.00248
C9    1    0.072349    0.497339    0.187766    11.00000    0.03073    0.01402 =
         0.01748    0.00114   -0.00109    0.00384
AFIX  43
H9    2    0.003021    0.531829    0.159526    11.00000   -1.20000
AFIX   0
C10   1    0.258710    0.501523    0.257280    11.00000    0.02903    0.01379 =
         0.01910   -0.00029    0.00250   -0.00132
AFIX  43
H10   2    0.323341    0.537914    0.276674    11.00000   -1.20000
AFIX   0
C11   1    0.349369    0.449450    0.298398    11.00000    0.01708    0.01951 =
         0.01411    0.00090    0.00042   -0.00088
C12   1    0.559343    0.389741    0.403283    11.00000    0.01891    0.01572 =
         0.01512    0.00144    0.00250    0.00122
C13   1    0.730349    0.378545    0.495940    11.00000    0.01717    0.01907 =
         0.01485   -0.00451    0.00015    0.00168
C14   1    0.915963    0.413383    0.499596    11.00000    0.02021    0.01839 =
         0.01754   -0.00465    0.00148    0.00031
AFIX  43
H14   2    0.935393    0.443370    0.440962    11.00000   -1.20000
PART 1
AFIX   0
C15A  1    1.069934    0.403152    0.590303    21.00000    0.01811    0.02720 =
         0.03041   -0.01557   -0.00248   -0.00018
F1A   3    1.248482    0.436170    0.597049    21.00000    0.02172    0.03600 =
         0.04240   -0.00707   -0.00361   -0.01070
PART 2
C15B  1    1.069934    0.403152    0.590303   -21.00000    0.01811    0.02720 =
         0.03041   -0.01557   -0.00248   -0.00018
AFIX  43
H15B  2    1.197073    0.426684    0.592665   -21.00000   -1.20000
PART 0
AFIX   0
C16   1    1.049892    0.360770    0.677648    11.00000    0.02999    0.02910 =
         0.02396   -0.00905   -0.01084    0.01188
AFIX  43
H16   2    1.160720    0.354402    0.738409    11.00000   -1.20000
PART 1
AFIX   0
C17A  1    0.862483    0.327734    0.673846    21.00000    0.03203    0.02770 =
         0.02185   -0.00116   -0.00432    0.00574
AFIX  43
H17A  2    0.843335    0.298416    0.734008    21.00000   -1.20000
PART 2
AFIX   0
C17B  1    0.862483    0.327734    0.673846   -21.00000    0.03203    0.02770 =
         0.02185   -0.00116   -0.00432    0.00574
F1B   3    0.860116    0.294342    0.770058   -21.00000    0.03980    0.03661 =
         0.02433    0.00016   -0.01694   -0.00498
PART 0
C18   1    0.702640    0.336136    0.585226    11.00000    0.02181    0.02187 =
         0.01760   -0.00033   -0.00009   -0.00125
AFIX  43
H18   2    0.574133    0.313139    0.584956    11.00000   -1.20000
AFIX   0
C19   1    0.183889    0.264920    0.430597    11.00000    0.03063    0.01797 =
         0.02217    0.00050    0.00107   -0.00293
AFIX 137
H19A  2    0.061484    0.286636    0.394064    11.00000   -1.50000
H19B  2    0.206477    0.276968    0.516286    11.00000   -1.50000
H19C  2    0.151418    0.223326    0.427649    11.00000   -1.50000
HKLF 4
REM  1261 IN P2(1)/C
REM R1 =  0.0370 for   3033 Fo > 4sig(Fo)  and  0.0540 for all   3834 data
REM    228 parameters refined using     14 restraints
END
WGHT      0.0539      0.2604
REM Highest difference peak  0.472,  deepest hole -0.913,  1-sigma level  0.107
Q1    1  -0.4620  0.4200 -0.1242  11.00000  0.05    0.40
Q2    1   0.0314  0.4690  0.1822  11.00000  0.05    0.37
Q3    1   0.5751  0.2823  0.3225  11.00000  0.05    0.35
Q4    1   0.1542  0.4582  0.0396  11.00000  0.05    0.35
Q5    1  -0.4592  0.3583 -0.1036  11.00000  0.05    0.35
Q6    1   0.9241  0.3592  0.6878  11.00000  0.05    0.35
Q7    1   0.2800  0.2759  0.3819  11.00000  0.05    0.33
Q8    1   0.5041  0.2596  0.4001  11.00000  0.05    0.33
Q9    1  -0.1053  0.5068  0.3145  11.00000  0.05    0.33
Q10   1  -0.4225  0.3755 -0.0927  11.00000  0.05    0.33
Q11   1  -0.5105  0.3364  0.1487  11.00000  0.05    0.32
Q12   1   0.0692  0.4187  0.0501  11.00000  0.05    0.31
Q13   1  -0.6484  0.4215  0.0096  11.00000  0.05    0.29
Q14   1   0.3162  0.2606  0.4025  11.00000  0.05    0.29
Q15   1   0.1501  0.4862  0.3837  11.00000  0.05    0.29
Q16   1  -0.8196  0.3802  0.0153  11.00000  0.05    0.28
Q17   1   0.6983  0.3673  0.5643  11.00000  0.05    0.28
Q18   1   0.2197  0.4226  0.0929  11.00000  0.05    0.28
Q19   1   0.3560  0.2736  0.1894  11.00000  0.05    0.27
Q20   1   0.4251  0.4409  0.1682  11.00000  0.05    0.27
;
