# Supplementary material for: Crystal structure of 7-bromo-2-(3-fluoro­phen­yl)-1-(methyl­sulfin­yl)naphtho[2,1-b]furan
Source: Acta Crystallogr Sect E Struct Rep Online. 2014 Aug 13;70(Pt 9):o1001–2. doi: 10.1107/S160053681401808X (PMC4186200; doi:10.1107/S160053681401808X)
Supplement: Supplementary file 2 [file e-70-o1001-Isup2.hkl]

# 
# h,k,l, Fc-squared, Fo-squared, sigma(Fo-squared) and status flag 
# 
data_I
_shelx_title ' 1261 IN P2(1)/C' 
_shelx_refln_list_code          4 
_shelx_F_calc_maximum      251.09 
_exptl_crystal_F_000       808.00 
_reflns_d_resolution_high  0.7479 
 
loop_ 
 _symmetry_equiv_pos_as_xyz 
 'x, y, z' 
 '-x, y+1/2, -z+1/2' 
 '-x, -y, -z' 
 'x, -y-1/2, z-1/2' 
 
_cell_length_a     6.1340 
_cell_length_b    23.0602 
_cell_length_c    10.8806 
_cell_angle_alpha  90.000 
_cell_angle_beta   91.166 
_cell_angle_gamma  90.000 
 
_shelx_F_squared_multiplier     1.000 
 
loop_ 
 _refln_index_h 
 _refln_index_k 
 _refln_index_l 
 _refln_F_squared_calc 
 _refln_F_squared_meas 
 _refln_F_squared_sigma 
 _refln_observed_status 
   1   0   0    11612.63     9957.91    483.52 o 
   2   0   0     9707.21     9183.29    330.26 o 
   3   0   0     1461.87     1348.49     55.26 o 
   4   0   0     2355.32     2669.65    104.62 o 
   5   0   0       95.14      119.67     25.34 o 
   6   0   0     2968.80     2867.17    166.03 o 
   7   0   0     1044.03      963.27     80.32 o 
   8   0   0     1229.77     1405.29    111.58 o 
   1   1   0     1949.70     1997.09     47.24 o 
   2   1   0     8221.31     7969.92    202.88 o 
   3   1   0    12412.17    11705.16    272.73 o 
   4   1   0     5145.08     4972.90    134.33 o 
   5   1   0     2870.28     2695.56    108.06 o 
   6   1   0      205.35      187.09     24.00 o 
   7   1   0       35.29       53.44     24.41 o 
   8   1   0       17.19       17.63     28.18 o 
   0   2   0      502.73      436.49     14.32 o 
   1   2   0     1386.95     1630.08     36.15 o 
   2   2   0       19.98       20.00      4.05 o 
   3   2   0       99.25      137.50      8.58 o 
   4   2   0     2414.64     2490.18     71.15 o 
   5   2   0     1418.10     1385.44     51.54 o 
   6   2   0        2.01       -2.35     18.87 o 
   7   2   0      484.86      452.30     39.76 o 
   8   2   0       67.81       86.21     30.85 o 
   1   3   0      380.92      451.16      9.20 o 
   2   3   0       17.54       32.24      6.33 o 
   3   3   0      275.57      306.86     13.18 o 
   4   3   0       79.72       68.19      8.56 o 
   5   3   0     1219.86     1214.01     46.44 o 
   6   3   0      714.70      720.69     43.61 o 
   7   3   0      165.00      206.21     30.29 o 
   8   3   0      363.96      333.86     40.52 o 
   0   4   0    26369.07    18263.71    454.13 o 
   1   4   0     2290.94     2242.35     45.49 o 
   2   4   0     5097.98     5294.80    142.86 o 
   3   4   0      810.46      778.18     38.98 o 
   4   4   0     2037.37     2182.20     63.06 o 
   5   4   0     1081.50     1066.65     42.73 o 
   6   4   0      229.30      248.27     26.71 o 
   7   4   0      334.38      252.99     48.24 o 
   8   4   0      458.40      525.98     48.03 o 
   1   5   0     6444.24     6976.31    121.08 o 
   2   5   0      435.08      492.92     14.13 o 
   3   5   0     1792.62     2037.28     50.49 o 
   4   5   0      124.38      141.20     10.88 o 
   5   5   0      950.67      988.68     40.90 o 
   6   5   0      159.07      118.63     19.07 o 
   7   5   0      280.01      240.27     30.54 o 
   8   5   0      185.58      198.45     27.62 o 
   0   6   0    13554.88    11731.45    271.37 o 
   1   6   0     9135.40     9202.86    150.81 o 
   2   6   0     2049.38     2148.55     48.54 o 
   3   6   0      714.12      726.60     20.79 o 
   4   6   0        7.72       12.28      7.70 o 
   5   6   0       12.41       10.61     12.05 o 
   6   6   0      658.01      685.57     35.80 o 
   7   6   0        8.42       11.58     19.39 o 
   8   6   0      178.25      121.02     36.12 o 
   1   7   0     9040.20     9149.43    149.98 o 
   2   7   0      648.65      490.69     11.17 o 
   3   7   0     8178.20     8047.46    174.96 o 
   4   7   0     5236.32     5245.81    125.73 o 
   5   7   0     3523.86     3614.11    100.29 o 
   6   7   0      756.45      756.34     32.40 o 
   7   7   0      807.39      825.41     54.26 o 
   0   8   0    10984.99    10378.29    241.34 o 
   1   8   0     8682.56     8847.52    154.09 o 
   2   8   0     3273.84     3168.09     60.27 o 
   3   8   0      295.42      280.90     11.41 o 
   4   8   0        4.42       13.60      6.91 o 
   5   8   0       52.81       52.51     16.46 o 
   6   8   0     1178.68     1162.50     50.08 o 
   7   8   0      457.19      416.55     93.79 o 
   1   9   0      440.91      478.56     11.43 o 
   2   9   0       17.00       10.24      2.87 o 
   3   9   0     1916.26     2062.53     44.18 o 
   4   9   0      206.00      232.80     22.31 o 
   5   9   0       51.35       75.23     22.94 o 
   6   9   0       92.51       95.33     26.66 o 
   7   9   0        5.72       23.81     26.27 o 
   0  10   0     1008.62      867.73     23.28 o 
   1  10   0     1008.53      879.57     16.56 o 
   2  10   0     1756.38     1685.32     35.53 o 
   3  10   0      986.87     1004.50     25.01 o 
   4  10   0       41.82       34.50      9.54 o 
   5  10   0     1179.69     1211.30     41.56 o 
   6  10   0     1485.81     1489.78     60.65 o 
   7  10   0      348.22      438.94     41.16 o 
   1  11   0      381.00      420.51      9.62 o 
   2  11   0       51.74       25.99      3.74 o 
   3  11   0     5769.85     5752.15    116.85 o 
   4  11   0     2443.06     2427.55     62.17 o 
   5  11   0     3554.92     3788.99    105.48 o 
   6  11   0      961.12     1052.72     48.58 o 
   7  11   0     1056.28     1175.54     75.74 o 
   0  12   0     2004.38     1968.96     45.84 o 
   1  12   0     9450.64     9558.97    164.09 o 
   2  12   0     3364.99     3524.05     63.41 o 
   3  12   0      960.49      911.06     21.96 o 
   4  12   0      318.74      303.77     16.53 o 
   5  12   0        0.04       16.53     15.20 o 
   6  12   0       59.85       52.72     19.92 o 
   7  12   0      323.44      452.79     44.49 o 
   1  13   0      309.70      356.40     10.15 o 
   2  13   0       55.33       65.36      5.35 o 
   3  13   0       11.75       13.86      5.32 o 
   4  13   0        9.15        8.18      7.90 o 
   5  13   0       23.13       10.60     15.70 o 
   6  13   0        3.68       -5.24     18.75 o 
   7  13   0       25.46       45.28     30.31 o 
   0  14   0     2531.36     2524.69     58.06 o 
   1  14   0     2779.05     2730.96     49.22 o 
   2  14   0      839.30      833.92     18.07 o 
   3  14   0      481.91      493.72     14.67 o 
   4  14   0       54.48       46.89      9.78 o 
   5  14   0      404.44      368.80     26.59 o 
   6  14   0      114.40      116.65     23.38 o 
   7  14   0       36.62       53.33     30.95 o 
   1  15   0       32.10       35.89      6.29 o 
   2  15   0       84.91       79.49      5.54 o 
   3  15   0      237.26      235.60     15.26 o 
   4  15   0       55.01       75.47     25.67 o 
   5  15   0       57.19      138.65     30.65 o 
   6  15   0      101.37      121.13     23.03 o 
   7  15   0       81.92      107.49     33.21 o 
   0  16   0      583.60      671.35     21.91 o 
   1  16   0      121.14      140.18      7.33 o 
   2  16   0      174.74      199.53     12.05 o 
   3  16   0       61.13       88.41      9.88 o 
   4  16   0      613.82      562.33     29.87 o 
   5  16   0      130.66      121.13     20.44 o 
   6  16   0       48.40       40.17     22.05 o 
   1  17   0       76.30       76.84      6.39 o 
   2  17   0      708.08      711.51     27.06 o 
   3  17   0     1283.58     1287.56     42.61 o 
   4  17   0      835.35      835.67     55.30 o 
   5  17   0      610.66      644.01     61.91 o 
   6  17   0      282.29      331.76     29.55 o 
   0  18   0    21816.60    20695.44    493.78 o 
   1  18   0     4435.05     4474.86     92.93 o 
   2  18   0     1438.19     1398.31     47.97 o 
   3  18   0      951.67     1009.67     41.06 o 
   4  18   0     1274.06     1260.79     87.42 o 
   5  18   0        9.34       38.89     19.30 o 
   6  18   0      277.58      291.89     33.86 o 
   1  19   0        3.52       35.97      8.20 o 
   2  19   0      655.35      687.21     23.72 o 
   3  19   0     1478.84     1420.34     53.16 o 
   4  19   0     1597.20     1644.16     61.98 o 
   5  19   0      847.04      847.20     42.63 o 
   6  19   0      556.04      565.08     50.25 o 
   0  20   0      287.40      270.92     29.81 o 
   1  20   0      166.93      183.20     12.21 o 
   2  20   0        3.15       -5.15     10.21 o 
   3  20   0      209.78      176.32     18.24 o 
   4  20   0       33.33        8.91     16.64 o 
   5  20   0       45.89       52.57     20.50 o 
   6  20   0       12.79      -27.02     27.02 o 
   1  21   0       38.19       35.59     10.48 o 
   2  21   0        4.04        9.48     11.02 o 
   3  21   0       93.96       86.02     16.36 o 
   4  21   0       37.37       31.65     17.17 o 
   5  21   0       50.06       67.44     22.11 o 
   0  22   0      964.72      831.30     36.82 o 
   1  22   0      914.30      859.48     34.92 o 
   2  22   0       67.93       91.56     13.16 o 
   3  22   0      132.30      156.36     19.19 o 
   4  22   0      580.79      585.01     52.82 o 
   5  22   0       12.17       19.76     36.12 o 
   1  23   0      485.03      486.16     25.84 o 
   2  23   0       25.94        9.41     14.94 o 
   3  23   0       29.19        4.48     14.97 o 
   4  23   0      265.98      218.81     23.79 o 
   5  23   0       15.42        7.44     27.35 o 
   0  24   0      204.86      232.66     28.30 o 
   1  24   0      410.30      372.56     23.25 o 
   2  24   0      140.13      144.95     20.72 o 
   3  24   0       66.29       51.66     22.66 o 
   4  24   0        8.66      -13.92     23.12 o 
   5  24   0      177.97      107.96     31.61 o 
   1  25   0      469.96      467.28     26.16 o 
   2  25   0        5.09       14.90     19.78 o 
   3  25   0      273.86      244.44     29.64 o 
   4  25   0      466.21      441.48     63.61 o 
   0  26   0      337.61      344.05     33.54 o 
   1  26   0      557.62      552.16     31.41 o 
   2  26   0       86.74       84.09     23.16 o 
   3  26   0       98.46      109.97     25.24 o 
   4  26   0       48.01       32.88     43.66 o 
   1  27   0      119.63      149.99     20.96 o 
   2  27   0       11.77       29.67     21.85 o 
   3  27   0        3.07       57.14     42.05 o 
   0  28   0      279.40      221.55     37.73 o 
   1  28   0      488.01      445.28     33.98 o 
   2  28   0      129.66      160.99     33.42 o 
   3  28   0       17.00       35.58     41.51 o 
   1  29   0      266.38      267.18     48.51 o 
   2  29   0      262.57      228.55     47.44 o 
   0  30   0      241.70      212.38     37.73 o 
   1  30   0     1365.44     1272.23     64.36 o 
  -8   1   1       61.57       97.57     30.87 o 
  -7   1   1       95.59       81.80     23.44 o 
  -6   1   1      197.62      206.73     23.19 o 
  -5   1   1      143.27      131.19     13.57 o 
  -4   1   1     2140.85     2283.94     64.20 o 
  -3   1   1     1495.00     1458.15     37.94 o 
  -2   1   1     2118.24     2073.59     50.50 o 
  -1   1   1      218.37      182.25      5.43 o 
   0   1   1      373.00      365.67      5.17 o 
   1   1   1     5296.56     5534.74    144.48 o 
   2   1   1     2350.30     2444.84     91.10 o 
   3   1   1      271.82      307.60     21.29 o 
   4   1   1      323.77      344.45     33.42 o 
   5   1   1     1710.17     1548.94     68.42 o 
   6   1   1       12.42       35.87     19.43 o 
   7   1   1     1074.99      978.09     57.67 o 
   8   1   1      452.71      530.62     47.60 o 
  -8   2   1      404.68      404.86     40.78 o 
  -7   2   1      498.96      525.59     41.63 o 
  -6   2   1     3059.36     2896.72     97.68 o 
  -5   2   1      994.39      987.32     34.59 o 
  -4   2   1     3178.23     3100.10     84.41 o 
  -3   2   1     2704.64     2607.53     71.76 o 
  -2   2   1     3613.00     3649.80     86.66 o 
  -1   2   1      121.90      125.59      5.25 o 
   0   2   1     2568.30     2689.25     37.05 o 
   1   2   1       57.64       87.96      7.18 o 
   2   2   1     4104.78     4035.51    147.32 o 
   3   2   1    12027.60    11983.33    314.59 o 
   4   2   1     3452.70     3388.06    109.27 o 
   5   2   1     4272.37     4114.85    158.37 o 
   6   2   1     4030.09     3660.48    146.56 o 
   7   2   1      552.44      598.80     44.26 o 
   8   2   1      232.17      232.87     38.02 o 
  -8   3   1       42.52       45.21     30.31 o 
  -7   3   1      192.16      191.52     30.24 o 
  -6   3   1        3.24       -0.49     14.12 o 
  -5   3   1      120.88      127.17     15.87 o 
  -4   3   1       29.73       15.18      7.79 o 
  -3   3   1      604.26      608.87     21.59 o 
  -2   3   1      559.29      554.57     15.94 o 
  -1   3   1     1825.03     1819.24     30.45 o 
   0   3   1      101.39       85.90      2.47 o 
   1   3   1     3059.22     3209.20     67.08 o 
   2   3   1     2062.95     2231.83     53.80 o 
   3   3   1     1558.98     1765.73     50.50 o 
   4   3   1     1528.29     1628.28     56.62 o 
   5   3   1       76.75       77.49     16.77 o 
   6   3   1      216.59      229.84     26.87 o 
   7   3   1       81.33       64.46     25.50 o 
   8   3   1      161.43      152.81     33.92 o 
  -8   4   1      175.00      129.51     32.77 o 
  -7   4   1      456.63      465.98     91.64 o 
  -6   4   1     1284.23     1201.01     49.39 o 
  -5   4   1     2045.44     2063.60     71.01 o 
  -4   4   1     1643.39     1651.25     49.77 o 
  -3   4   1     3991.74     4125.66     99.06 o 
  -2   4   1       86.65       81.58      4.69 o 
  -1   4   1     1805.49     1982.70     33.34 o 
   0   4   1      294.05      372.70     10.64 o 
   1   4   1      267.14      284.93      7.14 o 
   2   4   1     1227.19     1304.42     29.76 o 
   3   4   1     4591.40     5000.22    118.42 o 
   4   4   1     2156.23     2110.20     53.31 o 
   5   4   1        5.69       -0.27     13.71 o 
   6   4   1       37.44       42.05     29.65 o 
   7   4   1        3.40      -18.88     21.37 o 
   8   4   1        4.41      -27.82     27.82 o 
  -8   5   1      356.82      353.25     47.97 o 
  -7   5   1      284.86      251.20     32.00 o 
  -6   5   1      337.01      357.80     26.29 o 
  -5   5   1      665.17      776.49     35.25 o 
  -4   5   1     2230.68     2325.66     67.10 o 
  -3   5   1    10202.36    10312.79    246.69 o 
  -2   5   1     7831.30     7567.74    163.81 o 
  -1   5   1    38882.93    31509.54    822.74 o 
   0   5   1     5765.33     5380.11     85.42 o 
   1   5   1     4240.02     4361.17     85.71 o 
   2   5   1      976.95     1076.29     23.45 o 
   3   5   1      110.56      122.26      5.93 o 
   4   5   1      772.07      818.52     23.93 o 
   5   5   1     1892.70     1845.31     79.82 o 
   6   5   1      482.25      476.67     35.51 o 
   7   5   1     1456.84     1455.94     75.50 o 
   8   5   1      441.24      468.29     50.41 o 
  -8   6   1      480.74      498.78     37.13 o 
  -7   6   1      428.20      420.46     32.50 o 
  -6   6   1      969.11     1015.84     45.14 o 
  -5   6   1     5295.17     5211.05    162.10 o 
  -4   6   1     4742.79     4766.17    114.53 o 
  -3   6   1     1038.39     1065.55     24.32 o 
  -2   6   1      339.44      416.96     11.94 o 
  -1   6   1      196.54      196.88      5.43 o 
   0   6   1     6889.09     6681.65    111.92 o 
   1   6   1    17473.10    17025.39    307.63 o 
   2   6   1    16421.69    16313.57    316.59 o 
   3   6   1     3497.53     3256.13     78.92 o 
   4   6   1     6044.22     6049.95    141.03 o 
   5   6   1     2109.85     2016.33     85.92 o 
   6   6   1     1107.45     1050.02     46.50 o 
   7   6   1      160.04      149.19     24.04 o 
   8   6   1        4.03      -12.94     38.27 o 
  -7   7   1       63.08       61.20     26.45 o 
  -6   7   1      105.63      109.41     22.87 o 
  -5   7   1        6.79        8.45     10.40 o 
  -4   7   1      922.67      928.87     24.49 o 
  -3   7   1     4441.62     4612.92    112.41 o 
  -2   7   1     4268.77     4473.54    108.06 o 
  -1   7   1      485.52      457.39     10.88 o 
   0   7   1     6540.98     6328.38     99.51 o 
   1   7   1     1364.14     1399.54     26.03 o 
   2   7   1       59.04       76.35      5.73 o 
   3   7   1      111.10      123.87      8.50 o 
   4   7   1      365.86      352.57     15.95 o 
   5   7   1        3.20        7.74     12.54 o 
   6   7   1      223.84      283.51     29.70 o 
   7   7   1      105.53       99.63     21.55 o 
  -7   8   1       18.82        8.00     20.90 o 
  -6   8   1      204.89      240.61     23.44 o 
  -5   8   1      494.80      528.63     28.50 o 
  -4   8   1      245.39      260.37     13.36 o 
  -3   8   1      692.85      780.19     20.98 o 
  -2   8   1       63.29      102.33      4.33 o 
  -1   8   1       80.60       89.74      4.37 o 
   0   8   1      780.96      852.10     15.83 o 
   1   8   1       68.95       79.90      3.71 o 
   2   8   1      602.77      649.68     20.59 o 
   3   8   1     1462.86     1561.77     36.72 o 
   4   8   1     1642.31     1753.55     57.19 o 
   5   8   1      602.72      614.41     26.79 o 
   6   8   1      610.93      697.36     36.68 o 
   7   8   1      570.38      587.12     35.65 o 
  -7   9   1        8.86       24.78     22.61 o 
  -6   9   1      328.30      299.12     26.23 o 
  -5   9   1       80.41       66.64     16.62 o 
  -4   9   1      352.23      414.82     19.67 o 
  -3   9   1     1048.31     1097.18     27.96 o 
  -2   9   1     4593.11     4819.82     80.29 o 
  -1   9   1     2889.17     2851.28     51.82 o 
   0   9   1     4291.33     3951.52     66.31 o 
   1   9   1    19399.51    19198.14    353.52 o 
   2   9   1      831.60      681.75     20.00 o 
   3   9   1      618.42      619.40     17.49 o 
   4   9   1      250.29      261.26     15.45 o 
   5   9   1     3641.44     3650.76    101.64 o 
   6   9   1      349.72      340.39     25.81 o 
   7   9   1      530.21      562.99     45.59 o 
  -7  10   1        7.87        7.31     21.69 o 
  -6  10   1       66.23       54.24     25.62 o 
  -5  10   1      987.76     1054.02     44.51 o 
  -4  10   1       79.31       81.66     17.89 o 
  -3  10   1       15.95       12.84      4.67 o 
  -2  10   1        4.98        4.65      2.75 o 
  -1  10   1     1369.51     1550.12     29.11 o 
   0  10   1     1152.62     1365.57     24.49 o 
   1  10   1       97.16      122.59      5.07 o 
   2  10   1     1471.80     1496.40     29.83 o 
   3  10   1      105.34       97.61      6.87 o 
   4  10   1     3004.55     3145.93     87.15 o 
   5  10   1     1714.03     1739.01     54.54 o 
   6  10   1     1224.85     1222.75     51.33 o 
   7  10   1      641.51      698.00     52.49 o 
  -7  11   1      138.54      135.54     26.49 o 
  -6  11   1       62.61       68.03     21.88 o 
  -5  11   1      462.16      489.86     29.29 o 
  -4  11   1     1090.07     1089.08     32.49 o 
  -3  11   1     1732.85     1760.44     37.68 o 
  -2  11   1     3481.96     3772.91     76.73 o 
  -1  11   1     1489.37     1559.71     30.98 o 
   0  11   1     1499.40     1543.93     26.74 o 
   1  11   1     1933.02     2295.45     39.67 o 
   2  11   1     2042.93     2312.94     42.60 o 
   3  11   1      418.16      445.51     14.50 o 
   4  11   1      535.79      530.87     22.44 o 
   5  11   1       33.55       40.53     12.77 o 
   6  11   1        7.14      -11.53     23.44 o 
   7  11   1       56.16       35.25     29.47 o 
  -7  12   1      482.57      647.05     42.24 o 
  -6  12   1      222.39      267.53     27.31 o 
  -5  12   1     5243.36     5244.21    165.18 o 
  -4  12   1     5615.77     5804.02    158.42 o 
  -3  12   1      936.21      956.89     22.70 o 
  -2  12   1      230.59      297.73      7.66 o 
  -1  12   1       12.51       10.46      2.66 o 
   0  12   1     3685.61     3904.68     63.88 o 
   1  12   1    12122.59    12227.99    193.19 o 
   2  12   1     6370.46     6272.60    110.56 o 
   3  12   1     4381.73     4351.35     81.67 o 
   4  12   1     2793.43     2894.68     80.99 o 
   5  12   1      475.62      507.15     24.35 o 
   6  12   1      209.45      250.85     31.60 o 
   7  12   1        4.92       15.54     31.53 o 
  -7  13   1      205.12      210.30     39.48 o 
  -6  13   1       21.42       30.88     19.80 o 
  -5  13   1      753.36      839.50     74.79 o 
  -4  13   1     2031.89     2121.04     55.74 o 
  -3  13   1     4505.58     4372.94     88.12 o 
  -2  13   1     7383.39     7399.45    129.57 o 
  -1  13   1     7483.55     7033.05    114.84 o 
   0  13   1     7969.63     7591.83    121.71 o 
   1  13   1     1849.13     1851.78     31.90 o 
   2  13   1       22.55       35.99     10.21 o 
   3  13   1      110.07      120.67      6.48 o 
   4  13   1     1017.49      976.75     34.02 o 
   5  13   1      483.31      534.19     30.72 o 
   6  13   1     1169.11     1318.58     81.93 o 
   7  13   1      511.16      560.80     50.36 o 
  -7  14   1      513.40      514.55     71.15 o 
  -6  14   1      769.67      820.56     43.14 o 
  -5  14   1     1873.63     1883.31     69.61 o 
  -4  14   1     1779.44     1848.22     54.60 o 
  -3  14   1      413.57      422.44     14.83 o 
  -2  14   1      196.81      220.12      8.59 o 
  -1  14   1       36.87       32.54      3.97 o 
   0  14   1      243.12      250.94      8.28 o 
   1  14   1      666.23      650.95     15.11 o 
   2  14   1      905.49      881.22     19.03 o 
   3  14   1     1555.13     1488.65     33.36 o 
   4  14   1     1547.30     1509.71     77.76 o 
   5  14   1       77.36       61.73     39.32 o 
   6  14   1       12.42        8.64     25.42 o 
   7  14   1       25.24       12.96     32.12 o 
  -7  15   1        0.28       24.97     39.62 o 
  -6  15   1        3.46       -4.34     19.79 o 
  -5  15   1        1.08       -7.52     16.16 o 
  -4  15   1      221.09      211.30     24.40 o 
  -3  15   1       41.35       57.34      8.59 o 
  -2  15   1       11.42       19.47      6.29 o 
  -1  15   1       72.75       66.46      5.37 o 
   0  15   1      190.39      164.98      6.89 o 
   1  15   1     1589.37     1613.12     37.03 o 
   2  15   1      167.53      178.40      7.59 o 
   3  15   1        0.41        7.13      5.76 o 
   4  15   1      208.31      217.06     29.14 o 
   5  15   1       17.33        3.83     18.28 o 
   6  15   1        6.63       -1.86     24.98 o 
   7  15   1       88.45       61.24     34.06 o 
  -6  16   1     1189.26     1383.45    124.25 o 
  -5  16   1     1072.98     1156.22     49.82 o 
  -4  16   1     1727.54     1784.19     64.38 o 
  -3  16   1      675.97      697.38     32.92 o 
  -2  16   1     1141.94     1177.51     30.41 o 
  -1  16   1       18.04       12.56      5.75 o 
   0  16   1      898.39      999.35     24.18 o 
   1  16   1      638.39      614.67     19.36 o 
   2  16   1     2483.87     2370.22     47.61 o 
   3  16   1     3882.21     3810.27     91.75 o 
   4  16   1     1169.65     1243.32     49.32 o 
   5  16   1     1740.43     1800.70     80.88 o 
   6  16   1     1057.38     1200.15     68.61 o 
  -6  17   1        6.68       53.48     30.26 o 
  -5  17   1      265.20      278.40     38.43 o 
  -4  17   1      930.46      889.42     39.45 o 
  -3  17   1      255.45      265.01     17.21 o 
  -2  17   1     4498.18     4375.58    106.18 o 
  -1  17   1      245.91      195.14      9.84 o 
   0  17   1     2108.07     2012.66     39.37 o 
   1  17   1      934.86      924.77     25.29 o 
   2  17   1      979.63      944.11     25.76 o 
   3  17   1       30.26       17.82     12.87 o 
   4  17   1      650.50      627.91     49.95 o 
   5  17   1      218.06      235.79     23.81 o 
   6  17   1      469.41      582.38     48.04 o 
  -6  18   1       63.59       90.82     32.51 o 
  -5  18   1       31.46       11.57     18.35 o 
  -4  18   1       44.55       64.36     17.42 o 
  -3  18   1       98.00       91.86     13.39 o 
  -2  18   1       91.97      112.56     10.77 o 
  -1  18   1      120.80      109.79      8.87 o 
   0  18   1      166.39      164.05      7.85 o 
   1  18   1      193.37      179.05      8.47 o 
   2  18   1       89.58       94.40      8.75 o 
   3  18   1      349.23      353.83     22.76 o 
   4  18   1       86.36       69.96     16.27 o 
   5  18   1      131.80      132.48     21.48 o 
   6  18   1        9.55        4.69     29.11 o 
  -6  19   1       17.09      -29.12     29.12 o 
  -5  19   1       30.68       -4.34     25.31 o 
  -4  19   1      923.72      951.73     42.62 o 
  -3  19   1      355.73      384.28     21.36 o 
  -2  19   1      238.27      241.77     16.23 o 
  -1  19   1      159.11      143.18     11.29 o 
   0  19   1     1162.57     1164.40     31.63 o 
   1  19   1       30.77       25.34      7.27 o 
   2  19   1       20.44       10.59      7.87 o 
   3  19   1        8.28        3.81     12.95 o 
   4  19   1      284.71      267.07     22.84 o 
   5  19   1       37.66       20.00     18.36 o 
   6  19   1        2.79      -14.96     29.51 o 
  -6  20   1      466.19      439.17     86.25 o 
  -5  20   1      315.32      384.75     44.20 o 
  -4  20   1     1138.32     1060.03     53.93 o 
  -3  20   1      454.50      489.96     27.22 o 
  -2  20   1     1174.98     1100.17     38.01 o 
  -1  20   1      450.27      456.87     20.56 o 
   0  20   1      116.60      140.86      9.57 o 
   1  20   1      856.44      913.92     27.08 o 
   2  20   1      191.89      226.01     15.37 o 
   3  20   1     1994.53     1781.32     63.97 o 
   4  20   1      387.86      472.20     29.57 o 
   5  20   1      555.68      539.11     37.21 o 
   6  20   1      738.01      869.87     60.48 o 
  -5  21   1        4.41      -12.85     27.09 o 
  -4  21   1       54.65       68.75     26.68 o 
  -3  21   1      131.32      176.36     18.80 o 
  -2  21   1     1263.04     1209.33     41.51 o 
  -1  21   1      741.50      728.67     24.91 o 
   0  21   1      910.83      909.90     27.42 o 
   1  21   1       18.95       22.57      9.86 o 
   2  21   1      250.32      287.27     22.04 o 
   3  21   1      641.40      624.68     36.49 o 
   4  21   1       26.25       19.75     17.37 o 
   5  21   1        5.11       -1.60     19.56 o 
  -5  22   1      126.90      141.32     32.46 o 
  -4  22   1      210.58      186.22     30.09 o 
  -3  22   1      221.71      206.29     20.29 o 
  -2  22   1       84.32       66.82     13.20 o 
  -1  22   1      284.75      272.89     19.26 o 
   0  22   1      229.66      220.82     13.69 o 
   1  22   1       73.52       83.56     12.01 o 
   2  22   1      534.69      530.13     31.10 o 
   3  22   1      563.58      566.09     28.32 o 
   4  22   1      357.62      395.31     27.98 o 
   5  22   1        3.68       26.47     21.59 o 
  -5  23   1      379.61      444.41     43.86 o 
  -4  23   1      339.37      306.81     33.47 o 
  -3  23   1      510.03      515.48     31.98 o 
  -2  23   1     1646.23     1657.86     53.51 o 
  -1  23   1     1788.64     1742.23     58.00 o 
   0  23   1     1947.55     1952.02     55.47 o 
   1  23   1      171.09      196.74     18.87 o 
   2  23   1      181.65      174.38     21.43 o 
   3  23   1       35.10       52.48     22.39 o 
   4  23   1      252.74      272.81     29.85 o 
   5  23   1      146.89      131.96     33.64 o 
  -5  24   1      912.78      962.41    236.37 o 
  -4  24   1      425.94      441.53     39.87 o 
  -3  24   1      644.56      653.73     44.11 o 
  -2  24   1       84.14       74.73     19.36 o 
  -1  24   1      419.80      425.55     24.59 o 
   0  24   1      383.73      429.96     27.02 o 
   1  24   1     2101.53     2120.21     69.11 o 
   2  24   1     2073.72     2124.19     89.87 o 
   3  24   1     1653.32     1756.04    149.58 o 
   4  24   1      794.43      809.20     51.33 o 
   5  24   1      449.77      412.98     51.35 o 
  -4  25   1      400.10      410.25     40.43 o 
  -3  25   1      431.13      457.11     58.22 o 
  -2  25   1     1918.90     1942.36     84.28 o 
  -1  25   1      355.08      365.55     23.89 o 
   0  25   1      651.80      621.05     30.21 o 
   1  25   1      524.04      561.07     29.35 o 
   2  25   1       51.12       39.08     28.57 o 
   3  25   1       17.96       32.21     23.56 o 
   4  25   1      483.94      482.24     54.17 o 
  -4  26   1       31.17       -5.39     43.66 o 
  -3  26   1       18.21       -5.93     39.89 o 
  -2  26   1       69.30       79.78     34.50 o 
  -1  26   1       14.46       23.01     16.60 o 
   0  26   1       38.37       75.34     16.89 o 
   1  26   1      586.78      512.01     70.62 o 
   2  26   1       23.60       24.59     22.02 o 
   3  26   1       23.62       22.43     22.94 o 
   4  26   1      209.23      230.92     39.89 o 
  -3  27   1        5.18       66.30     40.97 o 
  -2  27   1      157.26      144.46     42.05 o 
  -1  27   1       10.55       28.58     17.69 o 
   0  27   1      262.65      243.22     24.41 o 
   1  27   1      357.35      423.13     33.34 o 
   2  27   1       17.38        0.90     21.11 o 
   3  27   1      250.00      204.06     30.44 o 
  -3  28   1       12.73       -7.01     38.81 o 
  -2  28   1        2.47      -33.96     33.96 o 
  -1  28   1      109.29      127.21     37.73 o 
   0  28   1       90.63       56.37     20.16 o 
   1  28   1       58.76       79.20     22.83 o 
   2  28   1      135.95      110.18     26.65 o 
   3  28   1       25.81       31.83     26.28 o 
  -2  29   1      160.85      149.32     42.05 o 
  -1  29   1        0.04      -31.80     31.80 o 
   0  29   1       81.75       50.89     22.56 o 
   1  29   1      180.96      160.22     25.91 o 
   2  29   1       38.96       63.38     25.47 o 
  -1  30   1       10.00      -12.40     35.04 o 
   0  30   1       55.61       32.88     33.96 o 
   1  30   1       59.99       39.05     23.44 o 
  -8   0   2      888.41     1007.47     88.40 o 
  -7   0   2      167.07      199.99     41.51 o 
  -6   0   2      506.34      468.07     34.15 o 
  -5   0   2     1454.84     1395.94     63.78 o 
  -4   0   2    13601.18    12912.37    467.27 o 
  -3   0   2    10301.17     9254.13    334.82 o 
  -2   0   2     7227.67     6830.71    210.10 o 
  -1   0   2    29330.79    24444.60    880.98 o 
   0   0   2     1502.43     1391.63     33.29 o 
   1   0   2      322.17      367.27      9.62 o 
   2   0   2     4530.33     5267.91    203.37 o 
   3   0   2      705.52     1094.26     66.30 o 
   4   0   2     1475.69     1380.49     84.63 o 
   5   0   2      133.23      120.75     26.95 o 
   6   0   2     1133.17     1191.29     85.71 o 
   7   0   2     1264.62     1202.61     93.25 o 
   8   0   2      254.18      188.67     53.37 o 
  -8   1   2      733.68      772.78     66.03 o 
  -7   1   2     1872.87     1811.15     87.86 o 
  -6   1   2     1442.91     1453.96     48.83 o 
  -5   1   2      619.12      536.04     23.69 o 
  -4   1   2     2063.38     2069.18     58.79 o 
  -3   1   2     1632.52     1721.27     48.23 o 
  -2   1   2     9903.27    10212.47    220.59 o 
  -1   1   2    44213.32    35210.43   1102.45 o 
   0   1   2      992.01      929.43     14.29 o 
   1   1   2    12562.61    12537.32    209.45 o 
   2   1   2     2316.63     2338.32     57.57 o 
   3   1   2     4999.52     5188.64    190.77 o 
   4   1   2     1133.58     1072.22     49.59 o 
   5   1   2       51.17       42.58     16.38 o 
   6   1   2        8.74        7.71     19.81 o 
   7   1   2       16.77       -0.10     22.83 o 
   8   1   2       37.31       57.61     39.35 o 
  -8   2   2        3.22      -25.37     25.37 o 
  -7   2   2       44.93       30.57     19.42 o 
  -6   2   2      470.60      429.38     27.31 o 
  -5   2   2     1171.72     1127.94     38.12 o 
  -4   2   2     1631.84     1684.83     49.35 o 
  -3   2   2      325.29      333.71     14.16 o 
  -2   2   2     1784.54     2004.62     45.64 o 
  -1   2   2      186.67      181.48      4.78 o 
   0   2   2      548.19      607.45      9.00 o 
   1   2   2     8722.91     8913.82    158.70 o 
   2   2   2     1295.10     1382.22     31.89 o 
   3   2   2     1534.23     1792.76     56.94 o 
   4   2   2      118.84      139.39     31.71 o 
   5   2   2      140.71      152.34     20.20 o 
   6   2   2        2.47        5.12     18.68 o 
   7   2   2      110.69      107.56     26.85 o 
   8   2   2       76.56       74.34     33.22 o 
  -8   3   2       14.63       22.21     33.69 o 
  -7   3   2      358.82      324.07     28.06 o 
  -6   3   2       27.20       49.70     16.23 o 
  -5   3   2      222.47      204.53     15.21 o 
  -4   3   2     3412.06     3571.70     96.39 o 
  -3   3   2      843.09      817.91     23.59 o 
  -2   3   2      174.91      183.16     10.29 o 
  -1   3   2    27512.71    24663.67    553.13 o 
   0   3   2      329.29      374.31      7.12 o 
   1   3   2     8312.51     8564.39    160.48 o 
   2   3   2    20226.00    19846.02    416.44 o 
   3   3   2    10038.98    10699.11    254.77 o 
   4   3   2     4793.35     4878.77    130.37 o 
   5   3   2     2544.24     2471.26    101.37 o 
   6   3   2     1184.85     1176.63     60.57 o 
   7   3   2      106.59      120.22     40.70 o 
   8   3   2       42.77       -9.96     54.44 o 
  -8   4   2       40.21       37.22     27.46 o 
  -7   4   2       15.64       20.28     20.19 o 
  -6   4   2       15.89       23.83     15.85 o 
  -5   4   2      419.65      457.46     21.84 o 
  -4   4   2     1176.39     1185.68     37.01 o 
  -3   4   2      557.74      511.56     15.50 o 
  -2   4   2     7003.06     7155.57    142.87 o 
  -1   4   2    18633.79    17178.30    386.06 o 
   0   4   2    24193.73    21979.38    366.37 o 
   1   4   2    10339.23    10252.73    215.63 o 
   2   4   2       40.53       29.51      4.00 o 
   3   4   2       40.02       58.96      6.23 o 
   4   4   2      154.91      161.75      8.88 o 
   5   4   2      185.79      189.26     21.69 o 
   6   4   2     2334.21     2188.39     95.45 o 
   7   4   2     1171.19     1136.21     64.22 o 
   8   4   2      620.27      574.63     34.09 o 
  -8   5   2       20.14       15.97     27.54 o 
  -7   5   2        6.99        5.92     19.24 o 
  -6   5   2      334.19      352.80     38.56 o 
  -5   5   2       69.95       90.56     14.66 o 
  -4   5   2      207.24      210.26     16.03 o 
  -3   5   2     2632.35     2781.29     63.46 o 
  -2   5   2     3097.33     3183.95     56.61 o 
  -1   5   2      650.44      708.75     12.31 o 
   0   5   2     1520.36     1609.78     26.78 o 
   1   5   2      236.66      259.47     10.34 o 
   2   5   2      816.35      843.47     20.59 o 
   3   5   2     2611.31     2972.15     79.33 o 
   4   5   2     1411.58     1390.21     47.56 o 
   5   5   2       22.12       18.76     15.57 o 
   6   5   2       36.71       22.14     30.46 o 
   7   5   2       29.63       18.17     16.64 o 
  -7   6   2       33.59       60.91     20.85 o 
  -6   6   2       14.17       10.53     16.21 o 
  -5   6   2      421.48      460.78     26.05 o 
  -4   6   2     1448.82     1360.62     41.54 o 
  -3   6   2     2495.91     2454.75     50.35 o 
  -2   6   2     1606.60     1546.24     30.55 o 
  -1   6   2     2599.62     2994.58     47.59 o 
   0   6   2     5996.71     6033.73     88.72 o 
   1   6   2        4.24        8.14      2.67 o 
   2   6   2      148.13      192.42      9.03 o 
   3   6   2       31.75       56.89      6.77 o 
   4   6   2       39.04       36.84      7.73 o 
   5   6   2        9.05        6.37     10.44 o 
   6   6   2      307.53      294.37     20.67 o 
   7   6   2      209.71      222.81     26.06 o 
  -7   7   2     2977.20     2936.05     88.87 o 
  -6   7   2      477.36      508.45     74.99 o 
  -5   7   2     1902.70     1905.92     67.30 o 
  -4   7   2      867.87      880.56     36.25 o 
  -3   7   2       77.58      143.55     15.98 o 
  -2   7   2       15.74       17.82      3.44 o 
  -1   7   2     4336.97     4555.51     90.99 o 
   0   7   2    12395.96    11883.21    190.33 o 
   1   7   2     1091.83      861.70     19.34 o 
   2   7   2     2636.19     2534.32     52.37 o 
   3   7   2     5703.30     5853.66    151.65 o 
   4   7   2     7011.20     7101.92    244.07 o 
   5   7   2       27.91       41.11     14.17 o 
   6   7   2      147.54      164.17     20.55 o 
   7   7   2        4.20       -1.08     19.20 o 
  -7   8   2      160.71      179.15     26.98 o 
  -6   8   2     2162.20     2129.57     78.11 o 
  -5   8   2     1120.99     1141.21     46.57 o 
  -4   8   2     3465.02     3508.01     98.53 o 
  -3   8   2     1133.02     1003.37     28.14 o 
  -2   8   2     7494.14     7455.34    148.84 o 
  -1   8   2     4597.66     4427.75     78.02 o 
   0   8   2      622.69      605.65     12.45 o 
   1   8   2     2801.25     3103.69     63.94 o 
   2   8   2       62.66       84.69      4.82 o 
   3   8   2      540.64      602.12     19.18 o 
   4   8   2     1298.91     1332.88     48.28 o 
   5   8   2      758.77      760.22     35.63 o 
   6   8   2      500.13      494.46     47.68 o 
   7   8   2      862.36      925.10     46.46 o 
  -7   9   2       12.16        9.91     22.22 o 
  -6   9   2      113.51      100.77     20.49 o 
  -5   9   2       33.61       35.52     14.81 o 
  -4   9   2        2.30       -6.81      9.09 o 
  -3   9   2      332.59      330.86     13.26 o 
  -2   9   2      175.84      196.31      5.14 o 
  -1   9   2      625.13      730.49     15.70 o 
   0   9   2      697.45      836.59     17.13 o 
   1   9   2       33.63       36.28      3.56 o 
   2   9   2      341.74      337.76      9.01 o 
   3   9   2       59.66       56.02      6.92 o 
   4   9   2       51.55       64.31     14.40 o 
   5   9   2       26.83       36.70     17.27 o 
   6   9   2       17.54       24.52     17.48 o 
   7   9   2       15.57        8.92     44.47 o 
  -7  10   2        2.87       42.36     31.23 o 
  -6  10   2     1048.29     1137.09     59.79 o 
  -5  10   2      296.69      297.96     22.79 o 
  -4  10   2      523.77      603.62     25.37 o 
  -3  10   2       47.57       32.66      6.47 o 
  -2  10   2    11406.08    11594.60    214.15 o 
  -1  10   2     2913.47     2738.23     51.87 o 
   0  10   2     2630.50     2594.09     47.38 o 
   1  10   2     4244.18     4766.81     84.65 o 
   2  10   2      361.45      391.17     10.25 o 
   3  10   2      200.27      224.33     11.28 o 
   4  10   2     2152.52     2170.96     72.78 o 
   5  10   2      959.75      940.20     40.51 o 
   6  10   2      868.75      862.60     41.72 o 
   7  10   2      250.18      283.54     36.25 o 
  -7  11   2     1434.28     1442.05     81.95 o 
  -6  11   2      394.13      553.57     41.54 o 
  -5  11   2     1085.69     1229.41     62.04 o 
  -4  11   2      339.33      311.87     18.29 o 
  -3  11   2      743.68      752.08     18.57 o 
  -2  11   2       49.02       81.52     13.08 o 
  -1  11   2     1912.60     1913.06     37.40 o 
   0  11   2    12560.77    12291.17    213.66 o 
   1  11   2     3351.02     3039.81     55.41 o 
   2  11   2     4901.05     4665.09     83.03 o 
   3  11   2     5591.50     5612.36    111.76 o 
   4  11   2     6269.75     6202.94    163.71 o 
   5  11   2       31.88       40.00     15.15 o 
   6  11   2        9.72       -1.00     18.00 o 
   7  11   2       32.78       51.96     29.93 o 
  -7  12   2      148.91      157.98     36.28 o 
  -6  12   2       27.41       24.94     19.87 o 
  -5  12   2      459.87      474.49     28.80 o 
  -4  12   2     1463.34     1487.08     54.89 o 
  -3  12   2     2199.29     2209.71     51.06 o 
  -2  12   2     2476.69     2454.16     51.51 o 
  -1  12   2     2295.78     2219.64     41.00 o 
   0  12   2     1633.95     1667.04     32.02 o 
   1  12   2     1253.26     1417.30     27.71 o 
   2  12   2      783.66      847.30     17.59 o 
   3  12   2      718.26      692.38     16.58 o 
   4  12   2        9.71        2.28     10.10 o 
   5  12   2      443.72      434.69     26.36 o 
   6  12   2      299.71      254.97     32.31 o 
   7  12   2      244.92      308.21     38.33 o 
  -7  13   2        1.37      -31.60     31.60 o 
  -6  13   2        2.49       15.34     38.81 o 
  -5  13   2       83.15       78.65     17.87 o 
  -4  13   2       13.18        3.01      7.17 o 
  -3  13   2      289.48      296.91     12.13 o 
  -2  13   2      977.74     1056.46     24.76 o 
  -1  13   2      671.06      726.39     16.19 o 
   0  13   2     1613.25     1767.04     33.96 o 
   1  13   2      877.22      986.50     20.61 o 
   2  13   2      308.13      334.40      9.58 o 
   3  13   2      166.64      173.79      8.43 o 
   4  13   2     1454.85     1400.87     44.71 o 
   5  13   2       12.02        2.31     24.80 o 
   6  13   2       50.34       68.51     25.94 o 
   7  13   2      175.91      203.12     35.38 o 
  -7  14   2       17.31       19.68     60.91 o 
  -6  14   2       11.12       25.49     28.07 o 
  -5  14   2       20.42       26.05     16.46 o 
  -4  14   2      146.97      177.58     11.93 o 
  -3  14   2       57.77       48.58      7.96 o 
  -2  14   2      898.28      898.45     22.18 o 
  -1  14   2     3552.36     3377.19     61.51 o 
   0  14   2     3392.66     3367.86     66.82 o 
   1  14   2     1195.08     1327.44     34.56 o 
   2  14   2     2682.54     2647.62     47.16 o 
   3  14   2     1428.23     1366.23     31.83 o 
   4  14   2      410.38      391.21     20.14 o 
   5  14   2      109.13      154.50     26.42 o 
   6  14   2      780.79      847.86     64.95 o 
   7  14   2     1047.01     1183.15     72.27 o 
  -7  15   2       65.66       53.20     54.44 o 
  -6  15   2       24.00       32.88     28.46 o 
  -5  15   2       77.61       96.11     19.48 o 
  -4  15   2      302.75      367.68     25.80 o 
  -3  15   2      511.08      521.82     19.22 o 
  -2  15   2      271.49      296.57     11.21 o 
  -1  15   2     1086.98     1158.91     25.87 o 
   0  15   2      308.45      372.98     11.99 o 
   1  15   2      709.76      700.50     18.42 o 
   2  15   2     1634.45     1594.83     30.44 o 
   3  15   2     4419.10     4285.55     87.79 o 
   4  15   2     4320.77     4297.51    139.82 o 
   5  15   2     2694.68     2818.97    119.36 o 
   6  15   2     1090.77     1031.03     96.49 o 
   7  15   2      459.71      551.69     49.48 o 
  -6  16   2       42.48       23.03     29.36 o 
  -5  16   2      275.84      253.43     32.89 o 
  -4  16   2       10.75       14.82     13.77 o 
  -3  16   2        6.22        0.91      7.72 o 
  -2  16   2      163.61      159.68      9.71 o 
  -1  16   2       42.94       45.92      6.37 o 
   0  16   2       75.74       66.13      6.58 o 
   1  16   2     2740.98     2853.00     80.50 o 
   2  16   2      659.72      651.69     16.57 o 
   3  16   2      727.09      582.32     19.52 o 
   4  16   2      694.47      666.88     30.02 o 
   5  16   2       32.00        5.96     29.21 o 
   6  16   2        1.89       -1.20     25.63 o 
  -6  17   2      319.75      391.20     45.58 o 
  -5  17   2      224.33      251.57     40.43 o 
  -4  17   2      117.69      126.46     18.07 o 
  -3  17   2        9.71        6.84     10.90 o 
  -2  17   2      880.02      806.37     25.51 o 
  -1  17   2     4524.97     4537.55     99.32 o 
   0  17   2     1746.22     1741.51     37.42 o 
   1  17   2     2924.54     2776.26     55.14 o 
   2  17   2     1022.05     1010.19     24.20 o 
   3  17   2     1598.88     1468.17     54.33 o 
   4  17   2       78.24       69.46     14.64 o 
   5  17   2        8.40        7.35     19.96 o 
   6  17   2      330.99      339.08     54.17 o 
  -6  18   2      181.85      201.40     37.69 o 
  -5  18   2      148.15      237.18     33.15 o 
  -4  18   2     1278.36     1362.24     69.60 o 
  -3  18   2     2175.66     2196.15    105.42 o 
  -2  18   2     1743.62     1684.51     45.57 o 
  -1  18   2     6583.04     6428.48    139.03 o 
   0  18   2      635.21      658.54     24.50 o 
   1  18   2      205.17      188.90      8.96 o 
   2  18   2      147.97      123.59      9.49 o 
   3  18   2       27.48       40.68     12.45 o 
   4  18   2      269.25      305.12     21.84 o 
   5  18   2      800.74      820.88     53.37 o 
   6  18   2       47.40       59.08     33.42 o 
  -6  19   2      323.74      291.33     42.21 o 
  -5  19   2      125.53      182.95     31.59 o 
  -4  19   2      378.64      394.09     36.64 o 
  -3  19   2       37.43       26.60     12.12 o 
  -2  19   2     1205.84     1163.47     39.25 o 
  -1  19   2     1909.87     1956.36     57.58 o 
   0  19   2      614.82      681.31     25.87 o 
   1  19   2     2693.85     2537.04     68.48 o 
   2  19   2     2963.74     2796.73     88.31 o 
   3  19   2     1805.88     1674.92     68.19 o 
   4  19   2      152.35      189.95     23.03 o 
   5  19   2       21.20       12.11     24.73 o 
   6  19   2       52.86      101.40     33.15 o 
  -6  20   2       32.54       60.91     34.06 o 
  -5  20   2      401.32      340.14     39.69 o 
  -4  20   2      512.36      503.01     40.77 o 
  -3  20   2      289.60      276.38     18.90 o 
  -2  20   2      110.17      129.27     13.65 o 
  -1  20   2       88.22       90.02     11.90 o 
   0  20   2      615.74      635.19     21.21 o 
   1  20   2      198.39      239.30     13.27 o 
   2  20   2      282.30      284.38     18.02 o 
   3  20   2     1697.78     1577.08     52.86 o 
   4  20   2       61.33       71.35     18.12 o 
   5  20   2       55.02       93.41     29.64 o 
   6  20   2       94.61      107.06     32.85 o 
  -5  21   2       15.84       20.96     27.22 o 
  -4  21   2      291.67      282.27     32.88 o 
  -3  21   2       24.68       12.54     18.87 o 
  -2  21   2       24.05       20.80     11.55 o 
  -1  21   2      745.87      711.93     28.43 o 
   0  21   2       99.52      120.77     12.70 o 
   1  21   2      364.91      344.30     17.78 o 
   2  21   2      619.99      663.49     34.84 o 
   3  21   2     1608.02     1486.43     50.83 o 
   4  21   2      373.91      321.09     34.29 o 
   5  21   2     1030.91     1050.95     67.11 o 
  -5  22   2      172.45      136.33     33.80 o 
  -4  22   2       98.47       36.60     24.52 o 
  -3  22   2      171.85      179.87     30.73 o 
  -2  22   2       25.74       32.82     12.50 o 
  -1  22   2     1596.95     1418.69     48.86 o 
   0  22   2     1762.02     1764.73     50.61 o 
   1  22   2     1320.80     1312.51     40.48 o 
   2  22   2      241.34      279.57     23.86 o 
   3  22   2       51.55       40.91     22.18 o 
   4  22   2      321.06      258.19     32.88 o 
   5  22   2      214.26      226.48     33.67 o 
  -5  23   2        2.93        0.28     29.25 o 
  -4  23   2       15.07      -18.23     24.52 o 
  -3  23   2      196.00      146.77     29.92 o 
  -2  23   2        0.44      -10.28     15.85 o 
  -1  23   2      136.07      133.49     17.31 o 
   0  23   2      104.71      140.89     17.70 o 
   1  23   2      174.52      152.72     37.03 o 
   2  23   2      338.19      295.65     25.06 o 
   3  23   2      544.77      509.84     37.86 o 
   4  23   2      373.10      402.81     50.94 o 
   5  23   2      175.64      210.99     36.39 o 
  -5  24   2       12.37      -16.00     43.93 o 
  -4  24   2       78.71       43.62     27.22 o 
  -3  24   2      265.71      307.40     32.68 o 
  -2  24   2      157.58      119.98     38.27 o 
  -1  24   2       55.71       61.10     16.36 o 
   0  24   2       35.39       19.12     14.23 o 
   1  24   2       33.05       13.67     15.04 o 
   2  24   2       58.23       70.90     21.33 o 
   3  24   2       26.97       39.62     22.87 o 
   4  24   2      149.93      122.74     28.11 o 
   5  24   2       43.99       55.52     35.58 o 
  -4  25   2      181.74      263.22     34.90 o 
  -3  25   2       29.63       22.47     23.43 o 
  -2  25   2        6.02       17.00     24.56 o 
  -1  25   2       19.01       23.71     20.85 o 
   0  25   2      821.20      726.98     33.53 o 
   1  25   2      271.45      268.64     27.63 o 
   2  25   2      697.74      677.62     42.26 o 
   3  25   2      583.47      615.62     42.64 o 
   4  25   2      186.34      244.96     38.81 o 
  -4  26   2       97.95      115.89     55.52 o 
  -3  26   2      182.26      136.38     46.36 o 
  -2  26   2      564.14      596.18     61.99 o 
  -1  26   2      656.73      580.97     45.71 o 
   0  26   2      407.93      417.47     42.62 o 
   1  26   2      375.12      422.08     32.93 o 
   2  26   2       10.19       -8.89     18.30 o 
   3  26   2        1.02       -7.50     25.60 o 
   4  26   2       72.08      106.67     30.95 o 
  -3  27   2       15.12       78.16     47.44 o 
  -2  27   2       48.55       56.60     39.35 o 
  -1  27   2        8.97       -2.16     32.88 o 
   0  27   2       80.48       84.79     25.48 o 
   1  27   2        3.45        9.34     27.22 o 
   2  27   2       26.90       10.99     22.86 o 
   3  27   2       80.97      122.92     71.69 o 
  -3  28   2       88.37       69.00     48.51 o 
  -2  28   2      836.26      775.15     72.77 o 
  -1  28   2       90.80       41.51     33.42 o 
   0  28   2      266.46      368.17     48.51 o 
   1  28   2      272.25      283.85     30.43 o 
   2  28   2       10.06      -14.02     23.42 o 
   3  28   2       74.07       67.14     33.42 o 
  -2  29   2      106.95      112.66     44.74 o 
  -1  29   2      411.83      501.85     56.60 o 
   0  29   2     1354.54     1323.89     93.79 o 
   1  29   2      296.50      318.57     45.82 o 
   2  29   2      458.54      459.76     38.68 o 
  -1  30   2       14.07       21.56     34.50 o 
   0  30   2      106.72      120.75     39.89 o 
   1  30   2       12.63      -27.49     32.34 o 
  -8   1   3       76.01       73.33     28.17 o 
  -7   1   3        7.24        5.66     16.30 o 
  -6   1   3      556.33      514.62     26.25 o 
  -5   1   3     3496.94     3335.24     93.00 o 
  -4   1   3     1585.89     1457.44     43.80 o 
  -3   1   3     3735.44     3669.29     97.13 o 
  -2   1   3     1449.40     1294.68     30.83 o 
  -1   1   3    63046.38    47219.35   1147.16 o 
   0   1   3     3122.02     3174.42     47.08 o 
   1   1   3        4.75        5.04      1.69 o 
   2   1   3      604.57      741.35     16.05 o 
   3   1   3       13.09       16.50      3.75 o 
   4   1   3     1547.03     1588.93     42.42 o 
   5   1   3     4956.26     4610.85    177.05 o 
   6   1   3      994.43     1013.47     55.65 o 
   7   1   3      979.78      942.64     95.14 o 
  -8   2   3       16.74       47.07     29.14 o 
  -7   2   3      235.17      302.02     27.35 o 
  -6   2   3      689.60      693.11     30.34 o 
  -5   2   3      582.68      594.72     25.42 o 
  -4   2   3       27.48       25.36      8.41 o 
  -3   2   3     1098.63     1123.18     33.71 o 
  -2   2   3       27.23       23.69      3.91 o 
  -1   2   3      484.16      435.92      7.68 o 
   0   2   3     6828.34     6581.84     93.38 o 
   1   2   3    13649.16    13742.07    218.85 o 
   2   2   3     9272.05     9609.33    190.93 o 
   3   2   3     3999.75     3857.25     86.11 o 
   4   2   3     2186.03     2315.50     59.51 o 
   5   2   3     4729.20     4628.40    177.81 o 
   6   2   3      150.06       81.80     35.04 o 
   7   2   3       10.36      -12.00     23.48 o 
  -8   3   3       53.93       66.30     46.36 o 
  -7   3   3        7.75        3.69     19.43 o 
  -6   3   3       20.53       35.94     14.26 o 
  -5   3   3       48.56       23.83     11.06 o 
  -4   3   3      380.96      335.70     17.31 o 
  -3   3   3     2952.68     2979.47     79.67 o 
  -2   3   3     2517.02     2491.90     54.11 o 
  -1   3   3      199.47      181.95      4.35 o 
   0   3   3     5150.71     5283.69     74.65 o 
   1   3   3     1207.31     1320.23     23.67 o 
   2   3   3     1345.65     1578.73     36.62 o 
   3   3   3      395.82      448.78     16.04 o 
   4   3   3     2429.65     2573.81     65.14 o 
   5   3   3      767.85      726.80     42.61 o 
   6   3   3     1351.24     1240.06     51.25 o 
   7   3   3      979.77      854.64     44.78 o 
  -7   4   3        1.41        5.19     19.39 o 
  -6   4   3      101.85      132.32     16.27 o 
  -5   4   3       26.13       31.93     12.99 o 
  -4   4   3      359.31      349.04     16.67 o 
  -3   4   3      615.12      653.25     20.44 o 
  -2   4   3      650.33      701.40     16.96 o 
  -1   4   3      704.15      843.64     15.09 o 
   0   4   3     2610.35     2824.26     42.32 o 
   1   4   3       91.12       95.38      3.86 o 
   2   4   3      911.60     1085.38     28.84 o 
   3   4   3       17.69       39.06      6.06 o 
   4   4   3      278.39      336.39     15.63 o 
   5   4   3      390.91      425.62     26.06 o 
   6   4   3      220.03      181.39     21.79 o 
   7   4   3        4.47       -3.07     17.31 o 
  -7   5   3      487.95      548.64     35.88 o 
  -6   5   3     2423.25     2373.13     83.40 o 
  -5   5   3     3609.50     3627.95    100.25 o 
  -4   5   3     3853.01     3841.93    103.15 o 
  -3   5   3     3981.24     3882.05     77.76 o 
  -2   5   3     5470.08     5287.33    104.37 o 
  -1   5   3     6479.61     6431.19    107.50 o 
   0   5   3      318.75      285.11      6.21 o 
   1   5   3      908.84      907.76     19.53 o 
   2   5   3     1256.51     1299.21     30.51 o 
   3   5   3     2970.50     3084.91     75.66 o 
   4   5   3      681.36      631.44     25.53 o 
   5   5   3     3525.17     3474.60     88.45 o 
   6   5   3     1094.56     1047.33     39.71 o 
   7   5   3      654.00      571.36     35.90 o 
  -7   6   3      194.52      220.70     25.92 o 
  -6   6   3      494.58      492.35     30.66 o 
  -5   6   3      179.76      152.97     14.82 o 
  -4   6   3       73.52       92.32     17.74 o 
  -3   6   3     2947.29     3052.64     62.01 o 
  -2   6   3     4723.20     4726.73     93.66 o 
  -1   6   3     2027.48     1782.74     31.32 o 
   0   6   3    10761.24    10697.03    156.26 o 
   1   6   3     4838.23     4915.17     92.50 o 
   2   6   3     5121.84     5201.31    111.86 o 
   3   6   3     3489.33     3691.62     89.81 o 
   4   6   3     1393.13     1411.07     44.89 o 
   5   6   3      589.44      564.38     25.97 o 
   6   6   3       29.25       -0.35     16.39 o 
   7   6   3        3.22       -8.93     19.65 o 
  -7   7   3      176.78      220.23     37.09 o 
  -6   7   3      345.05      346.33     41.23 o 
  -5   7   3      164.11      154.92     11.42 o 
  -4   7   3      252.26      234.14     11.33 o 
  -3   7   3      202.10      177.90      7.19 o 
  -2   7   3       54.16       49.29      5.10 o 
  -1   7   3     2696.84     2695.49     43.36 o 
   0   7   3      309.40      293.66      7.67 o 
   1   7   3      567.77      593.03     16.38 o 
   2   7   3       62.18       45.48      4.10 o 
   3   7   3      494.49      490.05     17.31 o 
   4   7   3      547.92      515.19     23.22 o 
   5   7   3       23.40        7.98     11.57 o 
   6   7   3        1.93       19.12     17.08 o 
   7   7   3        2.11      -19.45     19.45 o 
  -7   8   3       40.24       26.69     47.17 o 
  -6   8   3     1314.46     1401.76     87.47 o 
  -5   8   3      611.04      696.15     35.90 o 
  -4   8   3      523.17      530.92     20.06 o 
  -3   8   3       90.83       76.07      6.20 o 
  -2   8   3      212.43      230.66      7.54 o 
  -1   8   3       22.43       35.06      2.39 o 
   0   8   3     3591.69     3654.46     59.52 o 
   1   8   3     1411.58     1232.67     25.78 o 
   2   8   3     3827.70     3780.84     77.43 o 
   3   8   3     3790.72     3702.65     90.25 o 
   4   8   3     3559.36     3521.71     99.24 o 
   5   8   3      741.60      754.99     31.17 o 
   6   8   3      310.66      262.28     24.71 o 
   7   8   3       15.68       -9.22     20.83 o 
  -7   9   3      405.13      396.77     45.35 o 
  -6   9   3     1186.40     1114.43     64.41 o 
  -5   9   3      338.94      374.25     24.99 o 
  -4   9   3      824.47      885.95     32.81 o 
  -3   9   3     2904.21     2846.81     70.25 o 
  -2   9   3    10621.40    10338.16    169.90 o 
  -1   9   3     6401.52     6163.33    115.43 o 
   0   9   3     1651.10     1549.59     28.00 o 
   1   9   3      983.06      823.09     18.58 o 
   2   9   3       17.54       23.78      4.47 o 
   3   9   3     2778.60     2764.06     62.18 o 
   4   9   3       53.79       57.62     11.56 o 
   5   9   3     5941.18     5882.82    162.24 o 
   6   9   3     4096.09     3970.53    130.27 o 
   7   9   3     2493.83     2544.36     92.25 o 
  -7  10   3       10.53       47.57     35.58 o 
  -6  10   3      498.15      549.19     45.36 o 
  -5  10   3      784.34      830.95     38.75 o 
  -4  10   3     1441.43     1489.57     48.40 o 
  -3  10   3       19.86       18.44      6.13 o 
  -2  10   3       61.42       57.33      3.85 o 
  -1  10   3       94.88       89.16      4.45 o 
   0  10   3      924.89      859.22     16.92 o 
   1  10   3     3502.35     3202.05     62.14 o 
   2  10   3     8134.46     8020.57    148.70 o 
   3  10   3     4881.36     4764.33    103.87 o 
   4  10   3     3249.75     3198.85     91.77 o 
   5  10   3      510.31      484.89     26.45 o 
   6  10   3      633.70      673.81     36.77 o 
   7  10   3       27.89       31.65     29.07 o 
  -7  11   3       28.65       19.68     35.31 o 
  -6  11   3      476.23      495.42     44.96 o 
  -5  11   3      341.18      392.42     26.79 o 
  -4  11   3      175.47      204.83     16.57 o 
  -3  11   3       40.21       46.93      5.99 o 
  -2  11   3     3315.79     3528.45     66.56 o 
  -1  11   3       89.00       74.88      4.52 o 
   0  11   3     2814.95     3071.00     52.62 o 
   1  11   3     1483.33     1667.95     34.40 o 
   2  11   3      764.35      752.88     17.97 o 
   3  11   3       47.88       47.45      6.80 o 
   4  11   3      163.08      146.90     14.45 o 
   5  11   3       56.33       47.46     18.75 o 
   6  11   3      320.04      287.66     28.50 o 
   7  11   3        0.18      -25.76     29.65 o 
  -7  12   3       53.67      108.97     38.79 o 
  -6  12   3      509.72      598.53     49.93 o 
  -5  12   3       10.67       13.86     21.86 o 
  -4  12   3        3.87       20.54     12.47 o 
  -3  12   3     3219.66     3285.47     81.77 o 
  -2  12   3     2816.40     2807.66     57.80 o 
  -1  12   3     1980.90     1931.43     34.43 o 
   0  12   3     5058.11     5271.24     88.20 o 
   1  12   3      234.44      193.47      7.99 o 
   2  12   3     3226.61     3110.31     57.84 o 
   3  12   3      538.93      515.32     22.46 o 
   4  12   3      831.13      818.16     32.20 o 
   5  12   3       16.75        1.46     18.44 o 
   6  12   3       41.11       55.73     26.42 o 
   7  12   3        9.18       17.26     30.47 o 
  -7  13   3      919.99     1013.20     70.97 o 
  -6  13   3     2231.86     2426.69    112.70 o 
  -5  13   3     1933.12     2125.76     99.05 o 
  -4  13   3     2092.33     2255.86     59.55 o 
  -3  13   3     3218.18     3407.74     84.22 o 
  -2  13   3     3593.99     3511.06     77.86 o 
  -1  13   3     1438.24     1465.04     28.69 o 
   0  13   3      732.52      671.68     16.66 o 
   1  13   3      348.32      380.59     14.47 o 
   2  13   3      421.18      426.77     13.48 o 
   3  13   3     1702.99     1727.48     42.01 o 
   4  13   3     1042.08     1019.54     41.94 o 
   5  13   3      623.95      639.52     30.07 o 
   6  13   3      746.93      688.18     69.00 o 
   7  13   3      506.77      477.37     48.49 o 
  -7  14   3       20.89       81.83     37.30 o 
  -6  14   3        1.43       -2.24     32.61 o 
  -5  14   3       45.72       58.34     25.26 o 
  -4  14   3       60.20       66.57      9.54 o 
  -3  14   3     1067.85     1092.17     31.97 o 
  -2  14   3       49.80       49.48      5.90 o 
  -1  14   3       65.01       69.38      5.83 o 
   0  14   3      335.25      294.22     11.93 o 
   1  14   3      888.66      919.69     23.25 o 
   2  14   3       87.62      101.32      6.76 o 
   3  14   3       74.14       96.30     10.97 o 
   4  14   3        4.45        4.43     11.48 o 
   5  14   3      306.76      296.18     26.69 o 
   6  14   3        0.92      -14.51     20.91 o 
   7  14   3        0.04       -7.89     29.98 o 
  -6  15   3        2.18       -5.56     29.40 o 
  -5  15   3      130.23       94.01     27.46 o 
  -4  15   3       34.35       64.92     17.88 o 
  -3  15   3     1573.60     1597.66     43.69 o 
  -2  15   3      244.69      264.84     11.51 o 
  -1  15   3       64.68       52.96      6.77 o 
   0  15   3      222.48      240.11     12.09 o 
   1  15   3      574.92      618.74     17.79 o 
   2  15   3       95.13      109.23      7.82 o 
   3  15   3      553.99      558.92     21.27 o 
   4  15   3      117.72      109.11     14.91 o 
   5  15   3       28.64       27.54     19.32 o 
   6  15   3      143.18      210.71     34.15 o 
  -6  16   3      302.27      352.53     66.03 o 
  -5  16   3       11.63        3.11     24.33 o 
  -4  16   3      145.83      186.50     22.90 o 
  -3  16   3        5.85       10.64     10.58 o 
  -2  16   3       28.14       33.67      7.17 o 
  -1  16   3     1591.72     1457.82     35.79 o 
   0  16   3     1797.55     1813.66     70.91 o 
   1  16   3     1258.81     1236.09     31.71 o 
   2  16   3     3108.91     2921.36     89.77 o 
   3  16   3       61.79       69.23     12.59 o 
   4  16   3      405.55      398.45     28.29 o 
   5  16   3      469.59      455.45     32.81 o 
   6  16   3       39.50       22.81     27.19 o 
  -6  17   3      451.53      437.32     46.46 o 
  -5  17   3     2267.43     2320.56    174.65 o 
  -4  17   3      730.93      750.74    105.65 o 
  -3  17   3     2061.08     1934.20     71.86 o 
  -2  17   3     1519.90     1480.12     40.84 o 
  -1  17   3     4671.24     4726.14    103.41 o 
   0  17   3      153.47      175.83     10.32 o 
   1  17   3       62.53       56.23      8.15 o 
   2  17   3      651.93      567.43     27.80 o 
   3  17   3        4.76       -3.37     17.58 o 
   4  17   3      936.34      859.31     53.98 o 
   5  17   3      875.10      921.18     47.82 o 
   6  17   3      310.33      292.24     79.24 o 
  -6  18   3       35.08       11.06     30.41 o 
  -5  18   3       42.28       51.89     31.53 o 
  -4  18   3       36.31       50.27     24.80 o 
  -3  18   3      386.44      383.39     42.40 o 
  -2  18   3      212.88      174.34     13.97 o 
  -1  18   3      662.31      628.57     26.30 o 
   0  18   3       41.88       50.63      8.27 o 
   1  18   3      162.82      171.51     10.79 o 
   2  18   3      156.36      149.68     10.61 o 
   3  18   3       75.06       71.51     20.12 o 
   4  18   3        0.81       10.86     25.01 o 
   5  18   3        8.06       26.16     24.85 o 
   6  18   3       19.98       -6.21     29.23 o 
  -6  19   3        6.96      -31.70     31.70 o 
  -5  19   3      857.74      899.97    127.75 o 
  -4  19   3      396.64      404.32     36.65 o 
  -3  19   3      614.02      630.30     41.97 o 
  -2  19   3       16.51        8.62     13.87 o 
  -1  19   3     7323.10     6971.41    165.43 o 
   0  19   3      777.91      756.92     26.48 o 
   1  19   3      158.68      158.35     10.97 o 
   2  19   3        6.64        7.25     11.63 o 
   3  19   3       12.01       -3.65     15.50 o 
   4  19   3      507.07      526.05     58.20 o 
   5  19   3      715.40      761.47     64.15 o 
   6  19   3      263.58      273.83     39.50 o 
  -6  20   3      120.35       89.06     36.45 o 
  -5  20   3       11.22       50.29     28.88 o 
  -4  20   3      263.23      277.39     50.94 o 
  -3  20   3       30.65       13.19     15.95 o 
  -2  20   3      102.54       59.54     16.75 o 
  -1  20   3      301.42      306.99     20.67 o 
   0  20   3      785.62      830.10     32.91 o 
   1  20   3     1136.56     1218.27     40.56 o 
   2  20   3     1944.93     2010.90     64.75 o 
   3  20   3      529.09      544.32     33.10 o 
   4  20   3     1574.92     1528.50     74.46 o 
   5  20   3      631.61      674.33     49.94 o 
  -5  21   3       57.62       38.03     36.65 o 
  -4  21   3      286.48      265.89     34.19 o 
  -3  21   3      520.62      481.20     31.24 o 
  -2  21   3      166.15      160.63     20.23 o 
  -1  21   3      354.36      368.07     22.56 o 
   0  21   3      283.80      300.48     22.07 o 
   1  21   3      198.55      180.11     14.32 o 
   2  21   3      163.05      138.72     19.87 o 
   3  21   3       77.58       49.57     19.41 o 
   4  21   3     1198.69     1123.26     63.61 o 
   5  21   3      162.18      203.56     59.03 o 
  -5  22   3      118.70       20.87     47.97 o 
  -4  22   3        1.43      -22.73     22.73 o 
  -3  22   3        8.73      -20.07     20.07 o 
  -2  22   3      112.22      108.90     32.15 o 
  -1  22   3       71.13       64.78     21.20 o 
   0  22   3       45.41       62.64     11.15 o 
   1  22   3       42.02       39.03     11.82 o 
   2  22   3       59.26       52.73     17.52 o 
   3  22   3      318.69      299.93     30.49 o 
   4  22   3      214.61      209.03     87.86 o 
   5  22   3      184.24      163.39     34.45 o 
  -5  23   3     1155.56     1227.76    169.80 o 
  -4  23   3      799.78      862.10     84.09 o 
  -3  23   3      399.35      421.14     36.83 o 
  -2  23   3      426.32      452.91     42.54 o 
  -1  23   3      195.54      228.00     22.38 o 
   0  23   3       14.96       17.25     12.17 o 
   1  23   3      392.77      375.98     23.79 o 
   2  23   3      789.60      743.88     43.63 o 
   3  23   3      342.39      352.92     33.06 o 
   4  23   3       79.10       82.44     46.09 o 
   5  23   3      186.11      166.04     32.84 o 
  -4  24   3       32.55       -8.29     24.40 o 
  -3  24   3      827.63      894.07     54.18 o 
  -2  24   3     1127.10     1075.03     49.10 o 
  -1  24   3     1728.86     1674.36    142.58 o 
   0  24   3      837.87      853.42     53.14 o 
   1  24   3      587.71      553.81     32.91 o 
   2  24   3      263.29      214.58     26.11 o 
   3  24   3       10.85        3.27     21.86 o 
   4  24   3      138.99      169.49     30.42 o 
  -4  25   3      239.78      228.25     36.20 o 
  -3  25   3      312.92      246.15     52.02 o 
  -2  25   3        3.18       -0.30     25.33 o 
  -1  25   3       67.27       83.38     27.44 o 
   0  25   3     1440.49     1395.76     64.46 o 
   1  25   3       79.18       81.97     44.20 o 
   2  25   3      540.00      579.58     39.64 o 
   3  25   3      182.96      218.93     30.49 o 
   4  25   3       26.22       83.34     27.01 o 
  -4  26   3      197.49      204.57     34.97 o 
  -3  26   3       61.52       69.54     43.66 o 
  -2  26   3      577.58      543.96     52.56 o 
  -1  26   3      161.16      143.92     42.05 o 
   0  26   3       52.62       57.04     24.97 o 
   1  26   3       15.52       -2.70     32.34 o 
   2  26   3      395.94      338.29     54.98 o 
   3  26   3     1217.27     1088.33     60.98 o 
   4  26   3     1398.09     1590.80     79.55 o 
  -3  27   3        7.49      -28.03     38.81 o 
  -2  27   3      642.63      663.56     70.61 o 
  -1  27   3      997.82     1029.03     84.09 o 
   0  27   3     1090.05     1065.91     64.36 o 
   1  27   3      258.56      301.86     47.44 o 
   2  27   3       55.21       39.74     23.80 o 
   3  27   3       29.01       57.06     27.25 o 
  -2  28   3       99.08       14.02     37.73 o 
  -1  28   3       56.22       52.83     38.81 o 
   0  28   3       38.83       41.51     31.80 o 
   1  28   3      265.77      340.68     49.05 o 
   2  28   3      846.11      927.16     75.47 o 
  -2  29   3       59.45       45.82     44.74 o 
  -1  29   3      121.38       56.60     40.97 o 
   0  29   3       34.79       -1.62     36.12 o 
   1  29   3      840.04      669.49     64.69 o 
   2  29   3      163.24      122.90     43.66 o 
   0  30   3      192.97      165.49     42.05 o 
  -7   0   4     1384.85     1343.15    117.51 o 
  -6   0   4      433.85      477.87     36.07 o 
  -5   0   4     3627.71     3636.23    142.05 o 
  -4   0   4      453.30      441.35     64.95 o 
  -3   0   4      179.61      132.20     13.26 o 
  -2   0   4     3013.83     3514.90    105.01 o 
  -1   0   4      992.18      974.51     25.31 o 
   0   0   4     2440.19     2576.58     53.03 o 
   1   0   4     3921.22     4156.29     91.52 o 
   2   0   4     4710.57     5356.52    129.58 o 
   3   0   4     3515.37     3521.78     96.25 o 
   4   0   4     3016.29     3155.09    103.99 o 
   5   0   4      346.77      450.64     45.82 o 
   6   0   4      979.30      944.54     53.73 o 
   7   0   4      947.83      948.06     92.99 o 
  -7   1   4       73.34       68.66     18.82 o 
  -6   1   4      167.09      179.73     17.75 o 
  -5   1   4      138.62      142.25     14.02 o 
  -4   1   4       65.00       50.73      9.21 o 
  -3   1   4     1708.75     1771.11     49.88 o 
  -2   1   4     5227.70     4985.72    104.27 o 
  -1   1   4       42.48       38.70      2.93 o 
   0   1   4     3198.88     3440.08     53.95 o 
   1   1   4       30.13       43.50      2.67 o 
   2   1   4     6348.57     7068.59    113.98 o 
   3   1   4      446.99      498.01     13.07 o 
   4   1   4       25.74       32.92      7.23 o 
   5   1   4       58.43       23.90     14.28 o 
   6   1   4       22.25       26.44     16.96 o 
   7   1   4       52.52       56.42     18.11 o 
  -7   2   4      175.75      140.32     20.87 o 
  -6   2   4        0.31       -8.91     12.80 o 
  -5   2   4      271.25      228.93     18.98 o 
  -4   2   4      160.41      172.32     12.35 o 
  -3   2   4      729.28      738.98     24.56 o 
  -2   2   4        9.01       22.07      3.04 o 
  -1   2   4      203.00      220.75      5.24 o 
   0   2   4      307.15      315.61      7.60 o 
   1   2   4      682.62      777.30     13.86 o 
   2   2   4       79.03       79.86      3.95 o 
   3   2   4     1654.31     1929.07     38.95 o 
   4   2   4      952.48      999.85     39.06 o 
   5   2   4      682.26      634.03     32.02 o 
   6   2   4      991.64      960.48     44.69 o 
   7   2   4      230.28      222.92     26.85 o 
  -7   3   4     1455.94     1464.44     63.64 o 
  -6   3   4      947.77      967.22     37.74 o 
  -5   3   4      265.24      282.81     17.71 o 
  -4   3   4      625.94      615.47     23.81 o 
  -3   3   4      206.32      207.42     10.45 o 
  -2   3   4     9225.67     9304.55    181.78 o 
  -1   3   4     6332.94     5940.13    102.45 o 
   0   3   4     2798.82     2471.52     37.55 o 
   1   3   4     5524.32     5296.79     85.91 o 
   2   3   4    23174.96    23196.45    366.48 o 
   3   3   4     5509.53     5668.83    114.63 o 
   4   3   4     3354.73     3338.03     94.55 o 
   5   3   4      221.86      200.56     19.70 o 
   6   3   4       39.36       30.91     17.30 o 
   7   3   4      157.67      158.28     21.29 o 
  -7   4   4      221.65      215.87     26.88 o 
  -6   4   4      816.58      809.50     33.57 o 
  -5   4   4     3182.20     3118.21     87.88 o 
  -4   4   4     2656.58     2666.20     74.15 o 
  -3   4   4     3454.06     3255.33     65.98 o 
  -2   4   4     3712.87     3387.20     63.26 o 
  -1   4   4     1380.99     1237.31     23.59 o 
   0   4   4      106.78      116.97      3.78 o 
   1   4   4       65.46       69.74      4.07 o 
   2   4   4     2763.94     2836.76     51.56 o 
   3   4   4     1670.48     1643.26     43.05 o 
   4   4   4     1870.01     1906.43     57.79 o 
   5   4   4     2787.51     2835.02     84.73 o 
   6   4   4     3191.35     2974.64     87.66 o 
   7   4   4     1892.51     1793.78    113.17 o 
  -7   5   4        1.68       20.93     28.10 o 
  -6   5   4      271.38      304.65     21.01 o 
  -5   5   4       31.92       37.09     13.46 o 
  -4   5   4       35.02       32.93      5.11 o 
  -3   5   4      494.95      515.97     13.69 o 
  -2   5   4     3012.91     3261.75     57.26 o 
  -1   5   4      115.53      116.88      6.10 o 
   0   5   4     2960.63     2857.94     44.76 o 
   1   5   4     1127.93      987.93     18.76 o 
   2   5   4      660.61      611.55     13.78 o 
   3   5   4      241.50      217.36     11.01 o 
   4   5   4      369.88      349.70     18.44 o 
   5   5   4       98.75       74.13     16.68 o 
   6   5   4       36.55       60.76     19.12 o 
   7   5   4       45.84       19.26     23.72 o 
  -7   6   4       49.87      129.22     44.74 o 
  -6   6   4      264.33      309.69     26.25 o 
  -5   6   4        7.63        8.95      6.22 o 
  -4   6   4      365.12      383.51     13.69 o 
  -3   6   4       60.38       54.44      5.53 o 
  -2   6   4      361.08      363.76      9.27 o 
  -1   6   4       76.64       92.27     10.90 o 
   0   6   4      113.37      149.58      4.65 o 
   1   6   4      229.24      216.95      6.52 o 
   2   6   4      257.96      255.06     12.12 o 
   3   6   4     1636.28     1779.37     46.71 o 
   4   6   4     2828.74     2906.59     83.59 o 
   5   6   4       10.52       11.41     12.40 o 
   6   6   4      116.48       86.68     19.98 o 
   7   6   4       57.20       48.17     21.23 o 
  -7   7   4       64.69       31.97     30.31 o 
  -6   7   4      138.42      163.91     30.10 o 
  -5   7   4       38.08       60.96      8.62 o 
  -4   7   4       28.00       43.96      6.71 o 
  -3   7   4     2076.82     2112.76     44.43 o 
  -2   7   4      445.10      422.34     13.09 o 
  -1   7   4    11757.39    11152.09    193.81 o 
   0   7   4    12232.96    12157.02    190.59 o 
   1   7   4     8186.25     8269.03    132.12 o 
   2   7   4     4575.79     4696.60     95.69 o 
   3   7   4     2625.33     2663.81     60.38 o 
   4   7   4      698.95      783.24     30.45 o 
   5   7   4       75.29       98.98     14.88 o 
   6   7   4       85.34       76.94     19.70 o 
   7   7   4       58.11       66.89     22.52 o 
  -7   8   4      208.41      162.46     36.59 o 
  -6   8   4      192.32      244.69     33.82 o 
  -5   8   4     1199.25     1173.96     45.82 o 
  -4   8   4     2229.39     2396.85     55.87 o 
  -3   8   4     3395.44     3384.36     68.92 o 
  -2   8   4       17.84       36.79      5.20 o 
  -1   8   4     3812.82     3779.25     60.56 o 
   0   8   4     5531.76     6072.28     96.41 o 
   1   8   4     1011.56     1144.62     23.06 o 
   2   8   4     1751.08     1815.74     39.63 o 
   3   8   4     4251.36     4157.92     91.54 o 
   4   8   4      180.87      174.47     14.86 o 
   5   8   4     1267.65     1293.36     45.33 o 
   6   8   4      830.48      847.38     42.66 o 
   7   8   4      894.50      865.77     45.85 o 
  -7   9   4       19.52       43.63     34.20 o 
  -6   9   4        0.19        1.19     25.84 o 
  -5   9   4        0.14       13.21     20.58 o 
  -4   9   4      147.95      172.25     12.75 o 
  -3   9   4      146.48      170.15      7.14 o 
  -2   9   4      184.80      220.12      7.85 o 
  -1   9   4      133.15      173.55      5.72 o 
   0   9   4     1319.79     1484.86     25.73 o 
   1   9   4       26.37       30.74      4.29 o 
   2   9   4        2.76       -3.96      3.96 o 
   3   9   4      249.13      247.93     11.01 o 
   4   9   4        8.53       11.32     10.70 o 
   5   9   4        0.98        8.13     13.15 o 
   6   9   4       39.06       43.35     19.05 o 
   7   9   4       14.17       24.38     21.70 o 
  -7  10   4       34.60       99.64     35.60 o 
  -6  10   4      256.12      324.55     38.31 o 
  -5  10   4      837.39      939.08     71.69 o 
  -4  10   4     1690.27     1805.46     59.60 o 
  -3  10   4     2377.87     2510.42     56.93 o 
  -2  10   4      203.53      192.78      6.00 o 
  -1  10   4        8.52       15.19      2.89 o 
   0  10   4     3370.08     4090.38     68.85 o 
   1  10   4      261.46      324.82      9.66 o 
   2  10   4     1149.01     1176.67     25.63 o 
   3  10   4     1298.97     1307.01     36.75 o 
   4  10   4      316.64      334.85     21.63 o 
   5  10   4      408.20      414.61     26.30 o 
   6  10   4      807.24      764.76     40.22 o 
   7  10   4      338.36      350.94     41.93 o 
  -7  11   4       46.20       60.23     35.22 o 
  -6  11   4      398.21      467.71     44.98 o 
  -5  11   4        2.79       22.13     17.88 o 
  -4  11   4      178.24      175.68     11.20 o 
  -3  11   4     2367.43     2399.73     60.93 o 
  -2  11   4     1347.05     1229.27     25.43 o 
  -1  11   4     6826.93     6690.52    111.31 o 
   0  11   4     4577.00     4795.52     84.39 o 
   1  11   4     2980.53     2802.41     55.42 o 
   2  11   4     1313.00     1346.41     29.34 o 
   3  11   4     1906.26     1875.66     45.06 o 
   4  11   4      730.65      685.10     29.27 o 
   5  11   4      117.61      130.18     16.90 o 
   6  11   4      122.81      118.91     21.64 o 
   7  11   4       37.53       49.09     30.49 o 
  -7  12   4       48.46       55.51     34.91 o 
  -6  12   4      914.45      878.81    120.48 o 
  -5  12   4      623.72      590.79     47.97 o 
  -4  12   4      270.63      283.79     16.00 o 
  -3  12   4       70.36       56.64      7.48 o 
  -2  12   4     1058.51     1093.38     25.22 o 
  -1  12   4      850.43      931.71     19.74 o 
   0  12   4      236.33      234.55      8.06 o 
   1  12   4      252.04      230.16      9.88 o 
   2  12   4      383.18      408.51     12.71 o 
   3  12   4      755.97      757.57     22.58 o 
   4  12   4       62.65       71.00     25.60 o 
   5  12   4      328.79      375.13     23.54 o 
   6  12   4      147.82      159.02     23.61 o 
   7  12   4      235.91      210.79     39.35 o 
  -7  13   4        4.62       18.96     35.92 o 
  -6  13   4      257.06      229.74     37.80 o 
  -5  13   4      689.78      716.13     49.65 o 
  -4  13   4      943.33      959.76     34.90 o 
  -3  13   4      167.31      154.96     12.38 o 
  -2  13   4      241.79      248.77      9.65 o 
  -1  13   4      196.01      216.98      8.14 o 
   0  13   4     1945.66     1870.95     38.22 o 
   1  13   4     4451.80     4639.10     96.16 o 
   2  13   4     1169.52     1175.59     28.96 o 
   3  13   4      498.82      484.13     17.19 o 
   4  13   4        8.97        3.82     11.87 o 
   5  13   4       89.91       73.88     16.22 o 
   6  13   4       27.44       33.69     25.62 o 
   7  13   4      277.98      304.52     41.42 o 
  -6  14   4       98.08      108.86     35.68 o 
  -5  14   4      444.71      481.34     69.54 o 
  -4  14   4     1926.68     2040.58     77.05 o 
  -3  14   4     1158.75     1173.90     39.36 o 
  -2  14   4     3926.22     3619.99     80.20 o 
  -1  14   4     3596.07     3382.02     69.77 o 
   0  14   4     1323.46     1401.27     29.95 o 
   1  14   4        9.63        7.29      6.18 o 
   2  14   4     2772.60     2673.16     58.48 o 
   3  14   4     2393.46     2267.92     59.74 o 
   4  14   4     2783.34     2649.48     79.19 o 
   5  14   4     2512.93     2398.08     75.10 o 
   6  14   4     1991.39     2043.15    126.41 o 
  -6  15   4      667.91      652.24     54.41 o 
  -5  15   4      748.59      827.90     56.77 o 
  -4  15   4      502.01      480.47     31.48 o 
  -3  15   4      138.98      119.52     12.21 o 
  -2  15   4     1541.46     1533.60     42.46 o 
  -1  15   4     1987.30     1904.15     44.99 o 
   0  15   4     6304.37     6376.08    127.10 o 
   1  15   4     8004.46     8063.36    185.49 o 
   2  15   4     8097.59     7598.12    168.46 o 
   3  15   4     7268.28     7071.49    191.27 o 
   4  15   4      746.47      724.14     31.28 o 
   5  15   4       98.65      101.11     22.13 o 
   6  15   4      273.53      310.80     37.30 o 
  -6  16   4       36.43       32.25     31.69 o 
  -5  16   4      130.69      123.45     30.67 o 
  -4  16   4      180.97      162.44     22.35 o 
  -3  16   4     1047.64     1041.77     46.54 o 
  -2  16   4      365.94      340.30     17.84 o 
  -1  16   4     1120.67     1075.24     28.35 o 
   0  16   4      621.65      641.95     20.68 o 
   1  16   4       55.06       42.12      7.70 o 
   2  16   4      213.10      228.92     12.67 o 
   3  16   4     2726.34     2680.42     79.16 o 
   4  16   4      835.14      802.42     34.22 o 
   5  16   4     1181.06     1107.92     52.69 o 
   6  16   4      362.41      423.92     43.20 o 
  -6  17   4        4.07        5.27     30.49 o 
  -5  17   4       11.12        8.21     26.95 o 
  -4  17   4      358.46      389.96     29.89 o 
  -3  17   4     1334.96     1213.90     51.79 o 
  -2  17   4     1076.90     1034.09     44.01 o 
  -1  17   4       72.51       91.97      9.37 o 
   0  17   4       45.80       58.43      8.04 o 
   1  17   4      207.26      209.43     15.19 o 
   2  17   4      165.93      122.82     10.66 o 
   3  17   4        8.56        2.70     11.77 o 
   4  17   4        1.02      -16.17     16.17 o 
   5  17   4       59.94       15.70     24.86 o 
   6  17   4       51.73       34.65     28.62 o 
  -6  18   4      306.90      405.46     47.47 o 
  -5  18   4      869.12      932.78     61.01 o 
  -4  18   4      353.27      326.56     42.31 o 
  -3  18   4       19.36       22.35     16.32 o 
  -2  18   4      576.88      605.32     32.18 o 
  -1  18   4       10.38        9.98      9.96 o 
   0  18   4     1149.53     1208.93     31.68 o 
   1  18   4      355.82      376.38     15.47 o 
   2  18   4      950.50      914.64     27.59 o 
   3  18   4      481.41      480.49     24.61 o 
   4  18   4      295.55      312.46     27.27 o 
   5  18   4      107.17       98.52     26.99 o 
   6  18   4      434.12      477.97     47.04 o 
  -6  19   4       31.32       51.41     35.77 o 
  -5  19   4      129.31      124.97     32.76 o 
  -4  19   4      112.33       91.70     27.07 o 
  -3  19   4      121.54      136.34     20.38 o 
  -2  19   4     3120.82     2898.04    109.43 o 
  -1  19   4      339.67      341.06     23.00 o 
   0  19   4      558.98      565.16     21.54 o 
   1  19   4       38.03       42.37      8.95 o 
   2  19   4      315.16      263.45     16.08 o 
   3  19   4      614.97      653.17     36.01 o 
   4  19   4       27.67       53.95     23.71 o 
   5  19   4       38.82       27.66     27.63 o 
   6  19   4        5.86       -9.16     37.73 o 
  -5  20   4        9.36       -3.97     38.54 o 
  -4  20   4        0.95      -14.29     23.96 o 
  -3  20   4      104.49      129.59     21.34 o 
  -2  20   4       87.85       80.79     18.02 o 
  -1  20   4      222.30      260.35     21.53 o 
   0  20   4      206.10      208.97     16.37 o 
   1  20   4       63.30       35.28     10.07 o 
   2  20   4       43.22       35.52     16.57 o 
   3  20   4      289.03      257.30     25.14 o 
   4  20   4      231.74      225.03     30.49 o 
   5  20   4      129.36      130.70     30.77 o 
  -5  21   4      565.18      580.42     51.34 o 
  -4  21   4      111.59      121.49     30.26 o 
  -3  21   4      239.91      179.08     23.77 o 
  -2  21   4     1157.42     1078.61     53.87 o 
  -1  21   4      166.89      172.52     20.54 o 
   0  21   4      942.03      959.91     57.77 o 
   1  21   4     2392.82     2224.52     59.49 o 
   2  21   4     4475.83     4106.07    136.96 o 
   3  21   4      974.18      898.61     51.24 o 
   4  21   4      136.58       94.13     26.39 o 
   5  21   4       90.43      126.35     33.69 o 
  -5  22   4      120.05      155.85     38.18 o 
  -4  22   4      263.72      389.12    128.83 o 
  -3  22   4      864.18      877.01     49.42 o 
  -2  22   4     1874.92     1801.41     70.21 o 
  -1  22   4     1793.11     1752.58    122.52 o 
   0  22   4       70.22       75.44     13.61 o 
   1  22   4       23.39        6.87     12.31 o 
   2  22   4      377.28      380.14     28.17 o 
   3  22   4      487.83      552.84     39.82 o 
   4  22   4     1271.02     1302.76     68.11 o 
   5  22   4      495.81      481.59     45.45 o 
  -5  23   4       32.74       70.61     54.98 o 
  -4  23   4       90.20      101.03     31.99 o 
  -3  23   4       56.57       87.02     32.60 o 
  -2  23   4      197.00      202.68     24.21 o 
  -1  23   4      624.88      571.91     46.38 o 
   0  23   4      699.38      789.06    119.94 o 
   1  23   4     1081.09     1127.54     63.98 o 
   2  23   4      667.25      707.48     84.63 o 
   3  23   4      516.48      446.22     36.02 o 
   4  23   4       15.21       38.97     24.48 o 
  -4  24   4       19.60       31.96     29.39 o 
  -3  24   4        1.00        3.94     23.83 o 
  -2  24   4       64.19       56.32     20.76 o 
  -1  24   4       73.65       47.27     18.10 o 
   0  24   4      359.39      347.59     57.14 o 
   1  24   4        2.00        4.31     30.73 o 
   2  24   4       19.83       -6.58     25.60 o 
   3  24   4        0.52        7.49     22.40 o 
   4  24   4        1.17      -24.53     24.53 o 
  -4  25   4       21.83       17.40     29.14 o 
  -3  25   4      188.65      188.44     31.08 o 
  -2  25   4      512.46      570.23     41.44 o 
  -1  25   4      516.79      699.14     65.76 o 
   0  25   4      599.95      654.40     60.37 o 
   1  25   4      400.41      377.87     50.67 o 
   2  25   4      147.04      161.17     36.65 o 
   3  25   4      339.63      368.46     36.20 o 
   4  25   4        1.93       23.72     26.68 o 
  -3  26   4      497.39      504.37     44.25 o 
  -2  26   4       11.35        1.62     37.19 o 
  -1  26   4      104.61       66.30     39.89 o 
   0  26   4      300.16      351.46     49.59 o 
   1  26   4      248.59      222.09     45.82 o 
   2  26   4       15.38       51.75     35.04 o 
   3  26   4      385.51      398.89     53.90 o 
  -3  27   4        1.72       50.13     48.51 o 
  -2  27   4        2.25      -23.18     40.43 o 
  -1  27   4      137.07      163.33     45.82 o 
   0  27   4      155.94      101.88     36.65 o 
   1  27   4        8.05       26.95     34.50 o 
   2  27   4       68.27       94.87     36.12 o 
   3  27   4      203.61      240.95     44.74 o 
  -2  28   4       35.27       12.94     40.97 o 
  -1  28   4       54.00       52.83     42.05 o 
   0  28   4       47.07       42.58     38.27 o 
   1  28   4        0.45       10.78     33.42 o 
   2  28   4        5.29       64.69     35.58 o 
  -1  29   4      124.15       88.40     44.20 o 
   0  29   4      285.41      254.97     45.28 o 
   1  29   4       29.36       59.29     36.65 o 
  -7   1   5      141.91      159.71     34.87 o 
  -6   1   5      298.21      342.62     30.33 o 
  -5   1   5     1003.90     1016.92     36.35 o 
  -4   1   5     2721.27     2559.93     71.93 o 
  -3   1   5     2299.10     2291.65     63.34 o 
  -2   1   5     3310.50     3557.75     57.58 o 
  -1   1   5      204.28      205.02      4.80 o 
   0   1   5        6.60       10.55      2.55 o 
   1   1   5     1750.23     1770.81     29.29 o 
   2   1   5      253.39      177.80      5.96 o 
   3   1   5     3165.83     3156.70     58.19 o 
   4   1   5     2534.00     2521.67     65.89 o 
   5   1   5      651.25      786.50     32.53 o 
   6   1   5     1372.85     1128.42     43.31 o 
   7   1   5      206.35      213.05     23.03 o 
  -7   2   5        7.28       27.08     23.66 o 
  -6   2   5       27.93       20.91     14.04 o 
  -5   2   5       85.89       87.60     14.00 o 
  -4   2   5     1188.69     1186.29     37.96 o 
  -3   2   5     2879.62     2766.98     59.96 o 
  -2   2   5    27524.85    26539.13    416.98 o 
  -1   2   5     5766.29     5330.27     77.08 o 
   0   2   5    10648.19    10183.59    159.44 o 
   1   2   5    14025.72    13947.97    220.18 o 
   2   2   5     3097.79     2973.38     49.78 o 
   3   2   5      301.23      339.24     10.88 o 
   4   2   5        9.88       22.33      8.23 o 
   5   2   5      443.73      398.53     22.69 o 
   6   2   5     1221.47     1047.25     36.82 o 
   7   2   5     1958.72     1883.58     65.00 o 
  -7   3   5       46.36       89.18     41.51 o 
  -6   3   5      925.45      931.52     44.11 o 
  -5   3   5      936.88      919.54     48.86 o 
  -4   3   5     1460.50     1408.40     43.40 o 
  -3   3   5      349.78      333.78     10.27 o 
  -2   3   5     1273.88     1360.26     23.27 o 
  -1   3   5     1780.65     1888.31     28.43 o 
   0   3   5      943.64      942.07     16.48 o 
   1   3   5     1192.82     1137.90     21.62 o 
   2   3   5     3527.36     3748.49     64.64 o 
   3   3   5     4359.95     4532.74     86.74 o 
   4   3   5     4612.10     4514.88    112.02 o 
   5   3   5     1183.07     1129.96     36.35 o 
   6   3   5      621.23      548.48     25.83 o 
   7   3   5       68.55       65.60     26.76 o 
  -7   4   5      354.34      353.73     40.61 o 
  -6   4   5      268.28      275.19     26.14 o 
  -5   4   5       22.26       22.81     11.20 o 
  -4   4   5      739.61      761.26     23.20 o 
  -3   4   5     1006.24      947.25     22.22 o 
  -2   4   5     1610.24     1717.65     33.42 o 
  -1   4   5      214.85      235.49      7.67 o 
   0   4   5       47.47       36.76      4.09 o 
   1   4   5      263.27      228.45      7.36 o 
   2   4   5       11.81       21.72      4.09 o 
   3   4   5      100.23      108.37      7.63 o 
   4   4   5       61.32       50.61     10.35 o 
   5   4   5      619.67      631.76     33.40 o 
   6   4   5       32.62        6.44     15.66 o 
   7   4   5        8.19       13.05     18.23 o 
  -7   5   5      417.45      388.52     80.32 o 
  -6   5   5      540.91      553.00     39.12 o 
  -5   5   5      395.37      400.68     24.20 o 
  -4   5   5      278.06      263.96     12.42 o 
  -3   5   5      481.30      505.47     13.92 o 
  -2   5   5      717.12      688.47     15.47 o 
  -1   5   5      360.17      363.46      8.22 o 
   0   5   5      303.14      327.09      7.93 o 
   1   5   5     1122.88     1233.56     23.09 o 
   2   5   5     1176.54     1073.66     22.16 o 
   3   5   5      489.99      475.14     25.63 o 
   4   5   5     1668.05     1673.73     57.96 o 
   5   5   5     1851.04     1714.51     63.59 o 
   6   5   5     1160.36     1112.92     50.27 o 
   7   5   5      517.94      542.45     32.33 o 
  -7   6   5       60.11       22.24     29.92 o 
  -6   6   5       27.23       10.31     25.56 o 
  -5   6   5      136.48      112.96     11.36 o 
  -4   6   5      669.40      647.94     19.97 o 
  -3   6   5      940.65      918.72     35.03 o 
  -2   6   5     1159.30     1063.80     23.08 o 
  -1   6   5     2649.08     2499.21     41.08 o 
   0   6   5      484.47      379.92     11.85 o 
   1   6   5     1094.88     1068.64     20.63 o 
   2   6   5      754.67      755.21     17.00 o 
   3   6   5     1874.16     1950.12     39.64 o 
   4   6   5      256.55      257.50     16.83 o 
   5   6   5      192.04      160.00     20.03 o 
   6   6   5       15.17        5.59     17.72 o 
   7   6   5       28.54       20.68     21.95 o 
  -7   7   5      159.92      131.49     34.84 o 
  -6   7   5       12.23       25.97     25.78 o 
  -5   7   5       26.89       59.73     23.42 o 
  -4   7   5      218.28      214.56     12.55 o 
  -3   7   5       48.03       46.56      3.75 o 
  -2   7   5       19.14       26.79      4.52 o 
  -1   7   5      291.51      299.99      7.00 o 
   0   7   5      544.33      553.71     12.19 o 
   1   7   5       15.00       22.10      3.74 o 
   2   7   5       96.16       92.25      5.78 o 
   3   7   5      213.53      206.89      9.41 o 
   4   7   5      493.42      531.35     24.79 o 
   5   7   5      139.24      122.45     18.73 o 
   6   7   5       21.99       19.48     18.19 o 
   7   7   5       27.85       57.84     22.80 o 
  -7   8   5       48.88      132.57     36.16 o 
  -6   8   5      143.45      125.60     31.36 o 
  -5   8   5       90.74      101.94     25.24 o 
  -4   8   5      530.95      543.75     28.85 o 
  -3   8   5      506.33      514.05     18.13 o 
  -2   8   5     3370.58     3288.70     67.28 o 
  -1   8   5     1868.69     1670.22     28.48 o 
   0   8   5     2407.22     2393.06     39.96 o 
   1   8   5     3729.70     3804.10     62.72 o 
   2   8   5     1759.24     1720.32     31.69 o 
   3   8   5     2770.52     2734.35     69.13 o 
   4   8   5     1844.44     1778.10     55.90 o 
   5   8   5      157.12      215.18     37.08 o 
   6   8   5     1038.77      999.96     47.99 o 
   7   8   5      243.30      247.14     29.21 o 
  -7   9   5     2148.00     2276.08    290.01 o 
  -6   9   5     1326.71     1425.56     77.96 o 
  -5   9   5     1816.79     2079.69     95.85 o 
  -4   9   5      105.88      120.04     12.99 o 
  -3   9   5     6770.04     6531.62    141.11 o 
  -2   9   5     5487.59     5259.45    114.05 o 
  -1   9   5      442.23      438.92     10.36 o 
   0   9   5        3.61        7.96      5.75 o 
   1   9   5     3650.89     3584.35     59.46 o 
   2   9   5     5094.06     5083.48     91.29 o 
   3   9   5     8774.13     8552.60    202.46 o 
   4   9   5     8154.37     7648.84    206.70 o 
   5   9   5     6202.25     5808.99    161.38 o 
   6   9   5     1729.50     1752.84     68.44 o 
   7   9   5      225.93      246.69     29.24 o 
  -7  10   5      149.96      203.14     41.54 o 
  -6  10   5      364.04      429.96    104.04 o 
  -5  10   5        2.49        7.40     23.42 o 
  -4  10   5      147.77      170.03     11.36 o 
  -3  10   5     2922.98     2863.87     81.37 o 
  -2  10   5     1572.22     1509.20     30.52 o 
  -1  10   5     7839.05     7404.03    136.59 o 
   0  10   5     3855.81     3744.74     64.45 o 
   1  10   5     4268.79     4361.21     79.04 o 
   2  10   5     3117.37     3082.32     57.06 o 
   3  10   5     1297.80     1275.35     36.80 o 
   4  10   5      671.05      625.43     27.73 o 
   5  10   5      716.39      679.40     31.23 o 
   6  10   5      814.03      845.00     43.20 o 
   7  10   5      482.78      434.17     35.23 o 
  -7  11   5      228.21      196.58     42.13 o 
  -6  11   5      112.40       61.14     31.96 o 
  -5  11   5      134.07      114.78     22.29 o 
  -4  11   5      481.83      422.11     19.93 o 
  -3  11   5      400.62      358.55     17.59 o 
  -2  11   5      687.11      637.48     18.73 o 
  -1  11   5      339.62      384.58     10.04 o 
   0  11   5       82.24      105.51      6.15 o 
   1  11   5       36.98       35.46      5.61 o 
   2  11   5     1378.21     1392.77     30.92 o 
   3  11   5      264.92      240.90     11.94 o 
   4  11   5      223.18      201.08     27.31 o 
   5  11   5      178.28      201.46     19.61 o 
   6  11   5        0.06       11.08     19.41 o 
   7  11   5       85.93       54.70     32.34 o 
  -7  12   5      145.49       72.77     57.14 o 
  -6  12   5      107.05       55.41     32.88 o 
  -5  12   5      115.10      106.04     39.17 o 
  -4  12   5      988.73      970.80     35.10 o 
  -3  12   5       53.53       65.68      9.59 o 
  -2  12   5     1026.59      986.28     29.58 o 
  -1  12   5      653.78      616.90     14.17 o 
   0  12   5       75.70       72.93      6.37 o 
   1  12   5       27.54       27.26      5.47 o 
   2  12   5       39.83       34.28      7.33 o 
   3  12   5     3020.86     2911.02     74.31 o 
   4  12   5      426.90      428.97     23.56 o 
   5  12   5        1.29       -6.67     14.95 o 
   6  12   5        9.79        5.22     19.79 o 
  -6  13   5      254.26      273.92     40.02 o 
  -5  13   5      324.98      337.25     38.45 o 
  -4  13   5       53.42       84.98     19.33 o 
  -3  13   5      275.77      294.40     22.10 o 
  -2  13   5      991.18      967.43     29.37 o 
  -1  13   5        9.65        4.63      6.42 o 
   0  13   5      275.92      284.09     10.83 o 
   1  13   5     1296.15     1368.57     30.10 o 
   2  13   5       58.38       72.05      8.57 o 
   3  13   5       74.53       79.87     10.76 o 
   4  13   5      842.89      895.27     36.03 o 
   5  13   5     1166.56     1093.11     42.69 o 
   6  13   5      944.08      931.89     63.05 o 
  -6  14   5       45.00       23.43     31.31 o 
  -5  14   5        3.67       -2.48     25.09 o 
  -4  14   5      254.34      208.95     28.54 o 
  -3  14   5     3394.19     3251.33    110.76 o 
  -2  14   5      204.65      223.23     12.95 o 
  -1  14   5      520.18      531.20     19.79 o 
   0  14   5      410.36      465.09     14.40 o 
   1  14   5      208.55      218.36      9.72 o 
   2  14   5      326.54      352.13     15.20 o 
   3  14   5       48.52       53.30     12.73 o 
   4  14   5        6.84        4.95     13.34 o 
   5  14   5       32.50       36.90     16.05 o 
   6  14   5      131.84      107.10     40.70 o 
  -6  15   5      102.53       95.75     36.39 o 
  -5  15   5      174.95      181.42     34.58 o 
  -4  15   5      102.34      106.53     21.24 o 
  -3  15   5      115.68      134.81     21.71 o 
  -2  15   5      235.03      239.17     13.70 o 
  -1  15   5      112.82      122.89     12.76 o 
   0  15   5       23.87       32.10      7.39 o 
   1  15   5       52.05       50.33      7.09 o 
   2  15   5       55.16       50.11      9.00 o 
   3  15   5     1177.86     1181.06     41.65 o 
   4  15   5      449.80      451.45     31.20 o 
   5  15   5      352.20      351.88     24.24 o 
   6  15   5      206.43      198.03     49.86 o 
  -6  16   5      179.44      265.32     42.87 o 
  -5  16   5       85.79       95.26     30.42 o 
  -4  16   5      337.30      327.98     39.57 o 
  -3  16   5      289.42      277.94     24.31 o 
  -2  16   5     6476.67     6308.54    201.62 o 
  -1  16   5     1627.24     1641.69     60.22 o 
   0  16   5     1332.56     1294.93     33.50 o 
   1  16   5     1741.75     1835.24     41.87 o 
   2  16   5     1261.26     1207.34     33.59 o 
   3  16   5      204.49      168.28     16.72 o 
   4  16   5      286.72      276.82     21.04 o 
   5  16   5      133.21      109.28     22.94 o 
   6  16   5      500.32      515.61     87.06 o 
  -6  17   5      101.00      143.08     53.10 o 
  -5  17   5      205.97      245.78     38.24 o 
  -4  17   5      175.48      188.86     35.49 o 
  -3  17   5      262.44      227.13     23.37 o 
  -2  17   5      677.48      651.07     34.53 o 
  -1  17   5        5.77        2.86     10.16 o 
   0  17   5      143.93      155.62     12.73 o 
   1  17   5      308.36      333.83     13.98 o 
   2  17   5       16.15       25.59      9.35 o 
   3  17   5      823.40      808.28     32.82 o 
   4  17   5      750.04      740.74     33.58 o 
   5  17   5      347.64      350.65     37.16 o 
   6  17   5      942.64      825.71     57.97 o 
  -6  18   5        0.71       35.58     55.52 o 
  -5  18   5       45.50       -1.78     30.00 o 
  -4  18   5       34.71       -2.53     20.33 o 
  -3  18   5      102.52       85.78     20.42 o 
  -2  18   5       90.87       87.06     17.92 o 
  -1  18   5      267.41      271.01     21.91 o 
   0  18   5      119.83      131.26     14.35 o 
   1  18   5      649.27      615.74     21.25 o 
   2  18   5      109.49      105.96     12.72 o 
   3  18   5      163.86      162.39     17.82 o 
   4  18   5      116.94      108.03     22.80 o 
   5  18   5       37.76        2.43     25.62 o 
  -5  19   5      607.40      660.61     54.25 o 
  -4  19   5      800.09      867.28     58.76 o 
  -3  19   5      592.54      599.92     36.54 o 
  -2  19   5     1123.57     1063.65     48.08 o 
  -1  19   5       23.43       28.72     15.34 o 
   0  19   5       49.50       36.95     15.33 o 
   1  19   5      767.02      666.42     31.32 o 
   2  19   5       27.51       -8.12     10.60 o 
   3  19   5      855.62      854.98     42.37 o 
   4  19   5      686.07      692.41     45.72 o 
   5  19   5       17.53       18.60     25.54 o 
  -5  20   5       39.57       51.34     32.61 o 
  -4  20   5      301.58      318.37     37.91 o 
  -3  20   5      884.68      917.09     66.53 o 
  -2  20   5     4219.82     3961.04    133.59 o 
  -1  20   5     1100.22     1095.17     72.51 o 
   0  20   5     2920.76     2935.62    190.08 o 
   1  20   5     1014.16     1056.81     38.60 o 
   2  20   5      969.98      863.17     34.55 o 
   3  20   5        5.28       10.86     20.57 o 
   4  20   5       20.76       37.97     25.53 o 
   5  20   5      131.52      132.96     31.39 o 
  -5  21   5      491.89      431.96     70.88 o 
  -4  21   5      614.16      656.77     50.26 o 
  -3  21   5        3.13      -15.82     24.18 o 
  -2  21   5      101.07       79.32     19.61 o 
  -1  21   5      348.31      339.24     25.63 o 
   0  21   5      191.25      247.63     63.70 o 
   1  21   5      872.68      828.47     41.28 o 
   2  21   5      778.28      826.25     66.17 o 
   3  21   5     1195.14     1195.35     61.55 o 
   4  21   5      984.24      963.39     74.39 o 
   5  21   5      437.65      457.34     44.14 o 
  -5  22   5       27.00       47.21     35.06 o 
  -4  22   5        0.67       23.35     27.11 o 
  -3  22   5        0.94      -18.46     18.46 o 
  -2  22   5       77.71       47.95     23.25 o 
  -1  22   5       94.03       87.62     19.14 o 
   0  22   5       81.54       68.83     18.29 o 
   1  22   5      103.84       84.90     26.62 o 
   2  22   5        6.95      -28.57     28.57 o 
   3  22   5       12.54       25.24     22.45 o 
   4  22   5        3.44      -11.46     23.55 o 
  -4  23   5       61.68        9.08     32.34 o 
  -3  23   5       35.02       19.65     21.24 o 
  -2  23   5       41.41       32.23     19.47 o 
  -1  23   5        0.22      -12.95     16.65 o 
   0  23   5      321.48      306.38     26.28 o 
   1  23   5       11.55       -8.09     29.11 o 
   2  23   5       84.53      116.97     38.81 o 
   3  23   5        9.20        7.55     31.26 o 
   4  23   5      160.13      143.95     30.98 o 
  -4  24   5       56.53       50.43     29.78 o 
  -3  24   5      102.38       70.44     29.39 o 
  -2  24   5       17.90       27.69     23.68 o 
  -1  24   5       22.86        8.74     20.41 o 
   0  24   5       35.75       85.17     35.58 o 
   1  24   5       50.64      -25.87     30.73 o 
   2  24   5      281.35      298.09     44.74 o 
   3  24   5       66.16      106.73     40.97 o 
   4  24   5        8.31       -2.16     38.81 o 
  -3  25   5      149.51      171.68     30.49 o 
  -2  25   5      133.34      133.42     27.78 o 
  -1  25   5      178.49      295.94     51.75 o 
   0  25   5       12.38       19.94     32.88 o 
   1  25   5      106.28      139.61     39.35 o 
   2  25   5      138.27      104.57     36.65 o 
   3  25   5        2.21       -9.16     33.42 o 
  -3  26   5      325.59      289.73     36.98 o 
  -2  26   5      179.03      171.95     46.90 o 
  -1  26   5     1244.77     1273.22    100.26 o 
   0  26   5      347.59      368.17     53.37 o 
   1  26   5      461.15      514.25     59.29 o 
   2  26   5      220.83      224.24     45.28 o 
   3  26   5       56.34      177.88     46.36 o 
  -2  27   5      560.95      611.81     69.54 o 
  -1  27   5        2.45       24.80     40.97 o 
   0  27   5        4.05       44.74     36.12 o 
   1  27   5      709.55      784.85     71.69 o 
   2  27   5      942.29      966.51     80.86 o 
  -2  28   5      433.19      430.70     65.76 o 
  -1  28   5     1168.30     1185.90     98.11 o 
   0  28   5     1073.68      810.72     75.47 o 
   1  28   5      407.10      543.36     64.15 o 
  -7   0   6      181.61      208.07     56.60 o 
  -6   0   6      913.98      958.42     85.17 o 
  -5   0   6      302.75      285.79     26.92 o 
  -4   0   6       42.22       79.43     16.08 o 
  -3   0   6     1886.53     1950.87     53.17 o 
  -2   0   6     7901.00     7999.58    173.57 o 
  -1   0   6      322.47      331.26     10.51 o 
   0   0   6     1277.17     1243.77     28.25 o 
   1   0   6     8878.03     9273.44    217.15 o 
   2   0   6       56.98       65.04      8.11 o 
   3   0   6     2456.64     2479.15     63.30 o 
   4   0   6     6566.52     6290.55    236.87 o 
   5   0   6     2374.88     2464.65    105.37 o 
   6   0   6     2899.16     2836.68    121.19 o 
   7   0   6     1311.38     1212.76     56.02 o 
  -7   1   6        1.91        6.13     34.23 o 
  -6   1   6      146.32      156.70     31.81 o 
  -5   1   6       20.18        1.51     11.32 o 
  -4   1   6      109.33      115.94     11.22 o 
  -3   1   6      123.02      112.14      6.78 o 
  -2   1   6      261.05      272.49      7.34 o 
  -1   1   6      127.08      114.25      5.91 o 
   0   1   6       71.62       50.91      3.53 o 
   1   1   6      139.17      155.74     12.39 o 
   2   1   6     1108.09     1077.25     21.48 o 
   3   1   6      850.80      846.48     20.61 o 
   4   1   6      855.16      815.24     28.14 o 
   5   1   6        6.48       17.75     12.24 o 
   6   1   6       40.20       22.83     15.25 o 
   7   1   6      141.09      145.76     22.89 o 
  -7   2   6      213.62      210.77     55.52 o 
  -6   2   6      735.61      733.42     39.65 o 
  -5   2   6      437.70      491.86     37.42 o 
  -4   2   6       73.10       69.21      7.51 o 
  -3   2   6       81.29       73.07      4.62 o 
  -2   2   6     1931.12     2023.29     34.18 o 
  -1   2   6       43.05       47.44      3.23 o 
   0   2   6     1016.22      909.38     16.50 o 
   1   2   6     4938.99     4998.55     84.34 o 
   2   2   6     2817.62     2984.36     50.02 o 
   3   2   6     1066.32     1026.62     23.86 o 
   4   2   6      996.52      915.59     34.34 o 
   5   2   6        7.55       25.20     14.25 o 
   6   2   6      160.62      161.18     19.94 o 
   7   2   6      208.29      260.29     27.15 o 
  -7   3   6      151.45      254.43     59.29 o 
  -6   3   6       59.38       88.01     20.90 o 
  -5   3   6      607.98      592.77     23.72 o 
  -4   3   6      213.56      220.79     20.13 o 
  -3   3   6     1117.99     1091.46     25.27 o 
  -2   3   6     2614.32     2420.01     46.60 o 
  -1   3   6     7392.31     7137.90    125.38 o 
   0   3   6     5143.34     5038.99     78.08 o 
   1   3   6     1649.55     1610.34     29.49 o 
   2   3   6       86.00       97.03      5.58 o 
   3   3   6      608.04      617.72     16.59 o 
   4   3   6      242.93      321.06     17.05 o 
   5   3   6     4043.37     3633.39    103.43 o 
   6   3   6     2160.75     2006.22     65.14 o 
   7   3   6      461.79      426.71     30.30 o 
  -7   4   6      477.21      477.05     75.47 o 
  -6   4   6     1227.11     1312.90     72.63 o 
  -5   4   6     1189.19     1189.14     39.42 o 
  -4   4   6     1033.28      998.86     46.22 o 
  -3   4   6      502.47      461.77     12.14 o 
  -2   4   6      118.93      132.17      9.55 o 
  -1   4   6      926.80      939.07     17.95 o 
   0   4   6     1446.08     1207.77     21.69 o 
   1   4   6    10682.63    10474.65    180.64 o 
   2   4   6    11071.68    10941.35    182.99 o 
   3   4   6     6596.82     6602.42    132.58 o 
   4   4   6     3454.51     3260.02     83.82 o 
   5   4   6     2010.76     1944.39     61.99 o 
   6   4   6      711.62      740.32     35.18 o 
   7   4   6        6.02       21.09     19.21 o 
  -7   5   6       35.26       42.58     53.90 o 
  -6   5   6       69.50       82.93     56.33 o 
  -5   5   6       16.78       40.09     18.50 o 
  -4   5   6      743.60      702.75     29.13 o 
  -3   5   6     1069.71     1054.61     27.46 o 
  -2   5   6     2648.68     2602.78     54.17 o 
  -1   5   6     1882.26     1830.35     30.66 o 
   0   5   6     1030.24     1020.57     18.94 o 
   1   5   6     4070.90     4169.69     74.13 o 
   2   5   6      589.01      682.92     16.30 o 
   3   5   6       44.14       27.26      6.76 o 
   4   5   6      255.13      257.65     18.43 o 
   5   5   6      106.05      104.75     16.87 o 
   6   5   6      667.48      623.02     32.56 o 
   7   5   6      158.02      123.15     22.36 o 
  -7   6   6      155.72      140.00     35.66 o 
  -6   6   6      133.30      137.64     31.71 o 
  -5   6   6      668.71      617.81     61.99 o 
  -4   6   6       56.28       76.83     10.06 o 
  -3   6   6       22.76       22.29      5.40 o 
  -2   6   6      231.94      234.49      9.32 o 
  -1   6   6      305.22      320.28      7.90 o 
   0   6   6     1139.61     1230.69     35.06 o 
   1   6   6      262.74      290.33      9.21 o 
   2   6   6      823.83      893.87     19.82 o 
   3   6   6      362.78      376.69     19.06 o 
   4   6   6      288.75      346.05     22.64 o 
   5   6   6      420.33      423.95     24.79 o 
   6   6   6      306.85      267.81     27.70 o 
   7   6   6      209.36      197.23     24.80 o 
  -7   7   6       16.72        8.58     32.21 o 
  -6   7   6       32.27        8.29     26.82 o 
  -5   7   6      489.12      520.38     39.58 o 
  -4   7   6     1417.46     1340.33     34.25 o 
  -3   7   6     2138.27     2121.02     49.70 o 
  -2   7   6     2549.28     2364.26     50.12 o 
  -1   7   6     7244.42     7321.78    130.48 o 
   0   7   6     1498.84     1367.05     29.12 o 
   1   7   6      220.14      173.21      7.59 o 
   2   7   6      607.57      596.44     15.23 o 
   3   7   6     2216.73     2109.25     46.56 o 
   4   7   6      115.76       98.87     12.79 o 
   5   7   6      309.83      304.68     23.69 o 
   6   7   6      454.47      465.48     27.97 o 
   7   7   6      647.65      572.26     38.65 o 
  -7   8   6      599.96      589.71     52.83 o 
  -6   8   6      180.72      187.74     34.14 o 
  -5   8   6      519.61      535.88     42.06 o 
  -4   8   6      546.27      529.60     24.27 o 
  -3   8   6       27.11       25.62      6.23 o 
  -2   8   6      527.11      517.28     15.33 o 
  -1   8   6      782.48      824.18     18.57 o 
   0   8   6      622.29      655.55     16.54 o 
   1   8   6     1045.46     1147.59     24.21 o 
   2   8   6     3303.12     3372.20     62.44 o 
   3   8   6      734.21      707.10     22.40 o 
   4   8   6     1290.50     1298.78     39.91 o 
   5   8   6      881.65      893.46     36.79 o 
   6   8   6     1583.18     1566.83     55.17 o 
   7   8   6       34.86       22.88     23.75 o 
  -7   9   6       17.27      -10.32     33.15 o 
  -6   9   6       91.29       90.82     35.04 o 
  -5   9   6       11.35       20.41     23.99 o 
  -4   9   6      367.25      341.84     17.59 o 
  -3   9   6        6.55        1.82      5.97 o 
  -2   9   6      131.66      122.33      8.47 o 
  -1   9   6       72.18       65.06      4.80 o 
   0   9   6      178.73      194.31      8.26 o 
   1   9   6        7.33       10.66      5.04 o 
   2   9   6      122.23      110.07      7.82 o 
   3   9   6      367.60      378.84     17.82 o 
   4   9   6      211.18      232.27     16.60 o 
   5   9   6       82.44       80.98     16.26 o 
   6   9   6        0.51      -11.32     17.23 o 
   7   9   6       22.96       32.30     28.74 o 
  -7  10   6      330.81      346.92     47.53 o 
  -6  10   6      183.79      226.04     44.20 o 
  -5  10   6      439.90      425.28     32.64 o 
  -4  10   6       43.95       50.73      9.21 o 
  -3  10   6      449.40      441.44     20.21 o 
  -2  10   6       28.76       75.10     21.18 o 
  -1  10   6        6.81        8.65      4.38 o 
   0  10   6      569.16      646.56     16.60 o 
   1  10   6     1080.38     1074.13     28.73 o 
   2  10   6     4953.72     4815.70     91.67 o 
   3  10   6      194.43      218.24     12.78 o 
   4  10   6     1334.27     1283.49     40.03 o 
   5  10   6      725.86      691.56     31.81 o 
   6  10   6      310.21      308.45     31.04 o 
  -6  11   6       49.79       34.55     31.44 o 
  -5  11   6       64.56       61.81     22.39 o 
  -4  11   6      339.71      360.13     27.83 o 
  -3  11   6      354.18      329.15     17.99 o 
  -2  11   6     2618.52     2605.84     66.97 o 
  -1  11   6     4368.27     4477.96     84.63 o 
   0  11   6     1525.44     1457.74     39.25 o 
   1  11   6     2586.97     2726.54     57.73 o 
   2  11   6      540.32      490.85     14.51 o 
   3  11   6     1583.05     1502.77     39.29 o 
   4  11   6       82.46       90.59     13.56 o 
   5  11   6      328.54      353.45     28.44 o 
   6  11   6      469.08      520.68     35.43 o 
  -6  12   6        2.94      -25.36     28.20 o 
  -5  12   6        4.83       -4.54     20.66 o 
  -4  12   6      190.96      161.28     22.48 o 
  -3  12   6       28.04       30.23      9.56 o 
  -2  12   6       27.44       37.34      8.69 o 
  -1  12   6      427.21      490.24     22.67 o 
   0  12   6       68.07      114.22     20.04 o 
   1  12   6      109.28      119.27      8.23 o 
   2  12   6     3782.43     3756.72     79.86 o 
   3  12   6     1824.53     1850.95     51.34 o 
   4  12   6      148.48      143.65     14.73 o 
   5  12   6      561.88      551.15     34.37 o 
   6  12   6      477.99      461.49     34.46 o 
  -6  13   6       46.20       47.79     35.77 o 
  -5  13   6       49.92       43.39     24.46 o 
  -4  13   6      738.57      757.04     40.74 o 
  -3  13   6     3019.37     2962.87    103.59 o 
  -2  13   6      587.14      567.89     31.59 o 
  -1  13   6     1201.83     1368.20     44.40 o 
   0  13   6      160.20      192.43     12.90 o 
   1  13   6       21.33       15.53      6.51 o 
   2  13   6      273.67      275.05     12.77 o 
   3  13   6      461.76      471.61     21.08 o 
   4  13   6        7.15       -4.49     12.76 o 
   5  13   6      102.01       88.07     17.77 o 
   6  13   6       42.53       32.58     22.37 o 
  -6  14   6     1377.02     1543.80     87.28 o 
  -5  14   6     1473.23     1590.39     85.00 o 
  -4  14   6      881.35      897.49     46.02 o 
  -3  14   6      629.40      654.94     35.33 o 
  -2  14   6      490.81      458.30     28.19 o 
  -1  14   6      592.15      676.83     36.33 o 
   0  14   6     3345.48     3426.52     97.01 o 
   1  14   6     4937.04     5119.25     99.28 o 
   2  14   6     6188.05     6141.07    127.00 o 
   3  14   6     2156.67     2121.97     58.15 o 
   4  14   6      827.97      735.37     32.57 o 
   5  14   6      542.25      531.33     29.43 o 
   6  14   6      100.99       57.42     29.54 o 
  -6  15   6       25.79       36.37     33.69 o 
  -5  15   6      175.88      200.52     34.97 o 
  -4  15   6     1328.23     1242.68     74.79 o 
  -3  15   6     1058.39     1040.68     47.38 o 
  -2  15   6     3356.93     3115.56    129.19 o 
  -1  15   6     3321.66     3384.67    109.55 o 
   0  15   6     1443.83     1568.17     44.23 o 
   1  15   6       93.39       94.81      9.58 o 
   2  15   6       99.58      100.76      9.98 o 
   3  15   6      169.51      168.37     14.50 o 
   4  15   6      843.74      821.69     35.43 o 
   5  15   6     1545.37     1528.62     54.55 o 
   6  15   6      772.49      782.51     56.21 o 
  -6  16   6      554.45      596.74     66.84 o 
  -5  16   6      792.96      741.10     83.28 o 
  -4  16   6      406.29      426.41     37.86 o 
  -3  16   6       26.79       19.29     17.93 o 
  -2  16   6        0.31        2.56     14.60 o 
  -1  16   6      718.52      751.67     42.48 o 
   0  16   6     1077.36     1131.51     52.52 o 
   1  16   6     2026.40     2030.21     51.59 o 
   2  16   6     1139.85     1170.31     30.90 o 
   3  16   6      615.58      600.60     25.12 o 
   4  16   6      560.68      568.08     29.03 o 
   5  16   6        9.62       -5.45     24.64 o 
   6  16   6        1.18        2.24     30.30 o 
  -5  17   6       12.91       13.04     30.17 o 
  -4  17   6      170.61      177.00     26.26 o 
  -3  17   6       63.01       71.45     20.22 o 
  -2  17   6      294.18      282.45     23.76 o 
  -1  17   6       80.84       79.29     32.28 o 
   0  17   6      173.79      179.59     16.20 o 
   1  17   6      418.85      421.97     39.34 o 
   2  17   6      631.64      619.03     22.51 o 
   3  17   6        7.07       13.56     12.25 o 
   4  17   6      241.14      269.31     22.12 o 
   5  17   6       20.07       52.59     26.11 o 
  -5  18   6       12.28      -29.07     29.07 o 
  -4  18   6       12.14       20.28     21.27 o 
  -3  18   6       44.05       16.19     20.00 o 
  -2  18   6     1842.23     1712.76     67.01 o 
  -1  18   6       22.02        3.49     15.58 o 
   0  18   6      455.67      431.51     24.74 o 
   1  18   6     1443.36     1400.83     49.79 o 
   2  18   6      315.29      321.87     25.53 o 
   3  18   6     1018.37     1022.50     42.91 o 
   4  18   6     1832.40     1821.24    112.93 o 
   5  18   6      761.40      748.61     51.64 o 
  -5  19   6        6.05       39.26     43.39 o 
  -4  19   6       80.40       54.51     23.44 o 
  -3  19   6        7.60       16.93     20.06 o 
  -2  19   6      122.80      123.55     21.67 o 
  -1  19   6      138.01      138.71     19.97 o 
   0  19   6      304.12      366.54     23.03 o 
   1  19   6      369.79      375.11     35.61 o 
   2  19   6      233.01      245.23     24.53 o 
   3  19   6      200.59      192.13     20.94 o 
   4  19   6       86.76       94.03     26.49 o 
   5  19   6       26.23      -14.14     26.09 o 
  -5  20   6       48.08       62.90     36.39 o 
  -4  20   6       32.94       50.78     35.04 o 
  -3  20   6       10.42        3.23     20.26 o 
  -2  20   6      445.59      402.84     30.21 o 
  -1  20   6       24.42       24.60     17.01 o 
   0  20   6      545.05      546.49     36.57 o 
   1  20   6      356.49      359.95     42.15 o 
   2  20   6       62.71       85.94     18.86 o 
   3  20   6       35.33       23.18     33.42 o 
   4  20   6       35.17       55.78     46.36 o 
   5  20   6       13.44      -19.99     28.84 o 
  -5  21   6       31.58       27.16     34.38 o 
  -4  21   6      238.04      206.94     37.82 o 
  -3  21   6      359.20      327.49     31.86 o 
  -2  21   6     1084.85     1068.26     80.52 o 
  -1  21   6      310.93      341.25     27.16 o 
   0  21   6      426.23      494.55     67.40 o 
   1  21   6      353.32      375.06     27.21 o 
   2  21   6       95.56      111.15     23.68 o 
   3  21   6       70.36       77.62     36.65 o 
   4  21   6       49.30       -8.62     37.73 o 
  -4  22   6      512.59      550.97     48.79 o 
  -3  22   6       19.83       26.80     25.20 o 
  -2  22   6        0.03       -4.85     22.10 o 
  -1  22   6      396.31      372.94     36.12 o 
   0  22   6     1686.94     1801.64    110.50 o 
   1  22   6     1622.67     1613.97    211.57 o 
   2  22   6     1218.32     1286.16     94.33 o 
   3  22   6      918.44      996.69     84.09 o 
   4  22   6      367.55      350.38     55.52 o 
  -4  23   6      355.73      376.98     42.04 o 
  -3  23   6      875.62      826.43     55.38 o 
  -2  23   6     1215.19     1213.86     71.42 o 
  -1  23   6      460.46      474.64     35.68 o 
   0  23   6      237.98      250.36     27.83 o 
   1  23   6      118.10      111.04     39.89 o 
   2  23   6       14.49       40.43     38.27 o 
   3  23   6       17.63       -9.16     33.96 o 
   4  23   6       17.57       18.87     37.19 o 
  -3  24   6       36.98       61.23     32.88 o 
  -2  24   6       12.62       21.08     24.46 o 
  -1  24   6      332.64      307.64     32.16 o 
   0  24   6       36.62       50.19     20.93 o 
   1  24   6        2.70      -33.42     33.42 o 
   2  24   6        0.94      -17.25     36.12 o 
   3  24   6       27.36       38.27     36.65 o 
  -3  25   6       25.32       73.64     28.88 o 
  -2  25   6      210.79      241.11     33.79 o 
  -1  25   6      425.05      477.23     55.79 o 
   0  25   6      214.03      217.77     45.28 o 
   1  25   6      198.82      227.48     44.74 o 
   2  25   6       61.25        9.16     33.96 o 
   3  25   6      708.91      787.00     75.47 o 
  -2  26   6        0.15      -24.52     24.52 o 
  -1  26   6       57.52       70.61     41.51 o 
   0  26   6      187.15      186.51     48.51 o 
   1  26   6      305.70      330.97     53.37 o 
   2  26   6      618.00      686.74     66.30 o 
  -2  27   6       32.57        0.00     47.97 o 
  -1  27   6       40.81      -18.33     38.81 o 
   0  27   6       36.66       21.56     37.73 o 
   1  27   6        9.63       24.80     40.43 o 
   0  28   6        0.68      -10.78     36.65 o 
  -7   1   7       52.71      122.36     56.60 o 
  -6   1   7      774.59      885.76     59.65 o 
  -5   1   7       39.67       15.26     23.98 o 
  -4   1   7        1.29        8.10      6.58 o 
  -3   1   7     2336.24     2184.55     52.39 o 
  -2   1   7      200.59      182.59     10.11 o 
  -1   1   7     2339.34     2283.29     36.32 o 
   0   1   7     3093.70     2819.31     46.13 o 
   1   1   7     2552.80     2498.24     50.18 o 
   2   1   7     3986.57     3991.97     72.83 o 
   3   1   7     2231.81     2236.50     46.39 o 
   4   1   7      249.48      269.75     16.75 o 
   5   1   7      454.26      373.25     21.71 o 
   6   1   7        7.93       -5.02     14.80 o 
   7   1   7       47.46       51.99     18.89 o 
  -7   2   7      131.12      172.49     61.99 o 
  -6   2   7      381.37      441.30     44.67 o 
  -5   2   7      593.42      697.89     49.27 o 
  -4   2   7     2275.78     2357.44     59.09 o 
  -3   2   7    10455.94     9879.66    210.77 o 
  -2   2   7     6091.28     5814.27    113.32 o 
  -1   2   7     1151.45     1052.06     19.32 o 
   0   2   7      597.15      523.79     12.27 o 
   1   2   7     2637.23     2774.69     55.08 o 
   2   2   7      109.04      107.44      6.73 o 
   3   2   7      676.09      721.29     19.30 o 
   4   2   7     1641.43     1622.25     52.42 o 
   5   2   7     1854.77     1600.68     54.17 o 
   6   2   7      965.08      931.46     39.94 o 
   7   2   7     1041.25      974.06     44.58 o 
  -7   3   7      316.96      383.26     71.15 o 
  -6   3   7      355.07      433.93     65.22 o 
  -5   3   7      379.18      372.73     27.04 o 
  -4   3   7       28.67       20.71      9.25 o 
  -3   3   7      104.55       93.40      8.28 o 
  -2   3   7       91.69      100.49      7.09 o 
  -1   3   7     1387.81     1321.31     24.13 o 
   0   3   7     2867.86     2760.75     46.83 o 
   1   3   7     2368.76     2367.46     44.82 o 
   2   3   7      985.57      982.44     23.21 o 
   3   3   7      681.35      644.16     19.16 o 
   4   3   7       69.16       45.02     13.11 o 
   5   3   7       62.28       51.60     16.13 o 
   6   3   7       60.20       83.67     19.91 o 
   7   3   7       10.67       18.70     23.41 o 
  -7   4   7        9.17       -4.85     53.90 o 
  -6   4   7       21.11       14.02     43.12 o 
  -5   4   7      131.89      101.06     19.51 o 
  -4   4   7      119.80      113.65      8.97 o 
  -3   4   7       78.26       76.82      8.28 o 
  -2   4   7       62.64       59.51      6.35 o 
  -1   4   7      275.22      248.97      8.65 o 
   0   4   7      148.94      158.04      7.27 o 
   1   4   7     4842.25     4987.67    108.99 o 
   2   4   7     2040.90     2053.52     39.85 o 
   3   4   7      337.84      350.80     13.63 o 
   4   4   7        4.95        3.15     12.75 o 
   5   4   7        2.36       21.70     14.73 o 
   6   4   7       52.40       27.41     17.71 o 
   7   4   7      433.76      435.78     36.46 o 
  -7   5   7       66.46       88.40     60.37 o 
  -6   5   7      136.00      163.33     51.21 o 
  -5   5   7       14.18        4.17     20.65 o 
  -4   5   7       49.14       71.32      9.77 o 
  -3   5   7      105.50       93.50      9.97 o 
  -2   5   7        4.22       20.23      5.86 o 
  -1   5   7      125.54      106.28      7.15 o 
   0   5   7     1476.25     1417.35     28.78 o 
   1   5   7     1570.24     1384.28     32.09 o 
   2   5   7     2641.22     2601.26     55.55 o 
   3   5   7     2871.20     2956.48     68.91 o 
   4   5   7     2500.07     2490.89     74.11 o 
   5   5   7     1413.43     1396.59     49.45 o 
   6   5   7      604.88      572.99     36.18 o 
  -7   6   7       17.54      -52.29     52.29 o 
  -6   6   7        5.08       -3.89     25.23 o 
  -5   6   7       21.91       37.18     22.66 o 
  -4   6   7     1114.35     1026.01     32.16 o 
  -3   6   7      983.33     1003.55     27.49 o 
  -2   6   7     1197.15     1168.12     27.81 o 
  -1   6   7     1908.23     1731.22     34.22 o 
   0   6   7     2297.62     2366.29     46.16 o 
   1   6   7      783.63      762.66     19.49 o 
   2   6   7      393.94      397.58     15.04 o 
   3   6   7      230.30      218.08     21.65 o 
   4   6   7      702.12      654.17     25.88 o 
   5   6   7      993.63     1031.93     40.82 o 
   6   6   7      942.41      888.20     39.95 o 
  -7   7   7       12.23       13.48     58.76 o 
  -6   7   7        1.98      -20.87     25.87 o 
  -5   7   7      174.82      181.62     29.76 o 
  -4   7   7        5.97       18.78      9.05 o 
  -3   7   7        0.33        1.08      6.44 o 
  -2   7   7      721.69      726.50     21.65 o 
  -1   7   7     1150.54     1253.97     25.28 o 
   0   7   7       12.05       16.88      7.54 o 
   1   7   7      137.64      105.51      7.55 o 
   2   7   7      182.73      199.88     10.63 o 
   3   7   7        7.38       -1.43      9.78 o 
   4   7   7      292.10      325.06     19.94 o 
   5   7   7      794.63      710.04     33.14 o 
   6   7   7      251.89      266.05     29.64 o 
  -6   8   7      150.33      179.81     57.95 o 
  -5   8   7      157.06      179.09     31.20 o 
  -4   8   7     3073.12     3116.76    203.42 o 
  -3   8   7     1166.76     1109.34     29.88 o 
  -2   8   7     1834.40     1906.14     56.57 o 
  -1   8   7      999.08     1093.26     28.12 o 
   0   8   7       13.97       19.69      6.97 o 
   1   8   7      264.43      280.67     11.13 o 
   2   8   7      944.61      894.29     23.98 o 
   3   8   7     1732.25     1716.39     48.38 o 
   4   8   7     1927.94     1794.94     51.50 o 
   5   8   7      661.36      732.07     46.53 o 
   6   8   7      176.87      145.96     21.41 o 
  -6   9   7      880.98     1044.86    169.26 o 
  -5   9   7       45.06       82.75     28.75 o 
  -4   9   7      412.87      408.12     29.38 o 
  -3   9   7       65.41       62.25     15.40 o 
  -2   9   7     1361.22     1292.94     37.73 o 
  -1   9   7      402.72      340.88     12.59 o 
   0   9   7     7166.20     7421.38    188.11 o 
   1   9   7     7216.88     7507.73    142.53 o 
   2   9   7     6314.43     6230.87    136.37 o 
   3   9   7      378.77      378.34     16.56 o 
   4   9   7     1271.54     1236.47     39.66 o 
   5   9   7      181.46      149.28     19.77 o 
   6   9   7       40.36       98.06     21.04 o 
  -6  10   7      108.05      110.26     34.42 o 
  -5  10   7      856.84      891.15     48.11 o 
  -4  10   7     3353.09     3144.69    110.92 o 
  -3  10   7     2898.78     2614.83     91.71 o 
  -2  10   7     1844.78     1743.73     54.21 o 
  -1  10   7      990.60     1109.31     34.19 o 
   0  10   7      145.13      168.30     12.16 o 
   1  10   7       76.17       89.19      8.13 o 
   2  10   7      159.10      142.98     10.34 o 
   3  10   7     3548.16     3500.41     89.35 o 
   4  10   7      993.90      968.27     33.97 o 
   5  10   7     1086.47     1087.02     43.38 o 
   6  10   7      270.29      255.96     28.09 o 
  -6  11   7       81.12       93.91     33.37 o 
  -5  11   7        4.31      -20.39     20.39 o 
  -4  11   7      598.99      600.40     38.60 o 
  -3  11   7        9.07       -8.63     15.16 o 
  -2  11   7     1748.79     1626.81     51.50 o 
  -1  11   7     2545.90     2784.38    102.56 o 
   0  11   7      611.28      595.49     27.97 o 
   1  11   7      609.05      618.70     24.40 o 
   2  11   7      511.81      492.25     17.23 o 
   3  11   7      117.60      115.17     13.66 o 
   4  11   7      320.03      294.17     19.16 o 
   5  11   7      217.70      227.94     22.30 o 
   6  11   7      687.70      605.11     33.12 o 
  -6  12   7        7.07      -16.83     33.46 o 
  -5  12   7      116.06       85.47     24.59 o 
  -4  12   7      450.39      476.97     37.84 o 
  -3  12   7      144.92      148.01     24.70 o 
  -2  12   7       91.60      119.41     17.65 o 
  -1  12   7     1880.13     1921.70     68.78 o 
   0  12   7     1215.26     1230.18     40.57 o 
   1  12   7     1529.66     1515.38     41.08 o 
   2  12   7      419.49      419.52     16.20 o 
   3  12   7       98.74      114.01     13.62 o 
   4  12   7      494.61      509.89     24.32 o 
   5  12   7      735.95      776.78     34.97 o 
   6  12   7      519.37      498.61     31.82 o 
  -6  13   7        7.70       34.85     66.84 o 
  -5  13   7        9.45        1.85     21.60 o 
  -4  13   7       17.98       13.79     18.69 o 
  -3  13   7        0.01        6.32     16.47 o 
  -2  13   7       24.76       12.86     14.96 o 
  -1  13   7       10.65       23.99     11.10 o 
   0  13   7      740.60      768.14     61.47 o 
   1  13   7     1103.14     1151.35     30.17 o 
   2  13   7     1492.78     1533.99     47.49 o 
   3  13   7     1534.60     1666.96     45.07 o 
   4  13   7     2934.97     2813.51     75.77 o 
   5  13   7     1284.58     1214.28     46.06 o 
   6  13   7      646.73      627.84     34.04 o 
  -6  14   7       20.00       11.59     34.69 o 
  -5  14   7       36.72        4.85     29.99 o 
  -4  14   7       98.89      100.58     22.59 o 
  -3  14   7      428.61      389.54     29.59 o 
  -2  14   7        6.46        9.97     17.60 o 
  -1  14   7      116.80      118.20     14.13 o 
   0  14   7      374.27      328.24     20.08 o 
   1  14   7      927.25      946.00     27.10 o 
   2  14   7     2272.98     2224.24     56.06 o 
   3  14   7       14.51        1.76     11.95 o 
   4  14   7        2.28       13.48     13.71 o 
   5  14   7       55.20       65.27     18.58 o 
   6  14   7       85.15      125.55     22.41 o 
  -6  15   7      123.84      229.63     64.15 o 
  -5  15   7      106.33      134.68     28.23 o 
  -4  15   7      105.16       97.18     24.00 o 
  -3  15   7      119.89      125.67     21.35 o 
  -2  15   7        0.21      -12.03     16.11 o 
  -1  15   7      225.05      280.02     26.62 o 
   0  15   7       42.70       40.68     12.89 o 
   1  15   7      529.18      487.78     29.59 o 
   2  15   7     1017.24      950.92     32.94 o 
   3  15   7        6.56       -1.38     12.05 o 
   4  15   7        9.27        5.48     13.60 o 
   5  15   7        1.87      -15.55     16.96 o 
  -5  16   7      231.67      262.23     39.00 o 
  -4  16   7      214.56      235.49     31.91 o 
  -3  16   7     4228.83     4037.50    138.52 o 
  -2  16   7      911.81      878.71     43.22 o 
  -1  16   7     1205.39     1146.06     68.49 o 
   0  16   7      721.27      763.31     31.72 o 
   1  16   7     1412.90     1280.26     39.65 o 
   2  16   7        0.03       18.11     13.16 o 
   3  16   7       56.74       73.16     13.93 o 
   4  16   7      154.58      177.45     18.09 o 
   5  16   7      940.57      869.88     38.32 o 
  -5  17   7        9.58       -9.22     29.70 o 
  -4  17   7        1.01       37.08     25.31 o 
  -3  17   7      224.26      210.86     25.69 o 
  -2  17   7        9.06       -7.67     16.49 o 
  -1  17   7      825.06      863.97     47.54 o 
   0  17   7      787.55      892.59     35.33 o 
   1  17   7     1127.71     1192.81     62.02 o 
   2  17   7     1980.35     1919.03     72.88 o 
   3  17   7      521.24      541.16     27.93 o 
   4  17   7      458.69      396.25     30.11 o 
   5  17   7      352.07      407.44     32.52 o 
  -5  18   7        0.40       15.82     31.23 o 
  -4  18   7      172.09      227.22     36.06 o 
  -3  18   7      181.89      134.66     24.20 o 
  -2  18   7      137.27      152.22     23.04 o 
  -1  18   7        0.51        7.97     17.09 o 
   0  18   7       29.42       37.64     17.98 o 
   1  18   7       12.66       -1.56     16.69 o 
   2  18   7       28.98       12.40     17.46 o 
   3  18   7      123.06       57.89     28.30 o 
   4  18   7       29.78       28.02     19.23 o 
   5  18   7        8.51       14.39     21.42 o 
  -5  19   7       18.21       31.08     33.27 o 
  -4  19   7        2.04        3.05     29.61 o 
  -3  19   7     1987.61     1722.63     94.62 o 
  -2  19   7       10.18       22.60     19.43 o 
  -1  19   7      213.73      223.10     27.81 o 
   0  19   7      115.02      161.35     29.69 o 
   1  19   7      501.56      581.46     44.43 o 
   2  19   7      699.70      668.24     71.15 o 
   3  19   7      388.93      321.67     32.54 o 
   4  19   7       44.07       -4.85     35.58 o 
   5  19   7        2.38       -4.41     26.27 o 
  -4  20   7       59.05       91.60     31.77 o 
  -3  20   7     3083.01     2975.14    129.19 o 
  -2  20   7      229.10      264.94     33.31 o 
  -1  20   7      978.07     1046.93     64.82 o 
   0  20   7       24.55        2.59     18.07 o 
   1  20   7      545.42      456.98     64.95 o 
   2  20   7       20.04        0.62     21.18 o 
   3  20   7      204.49      265.63     29.66 o 
   4  20   7      227.39      288.93     52.83 o 
  -4  21   7       82.72       60.81     30.81 o 
  -3  21   7       18.79       39.27     26.16 o 
  -2  21   7       10.15       -7.16     29.11 o 
  -1  21   7      267.98      275.77     30.14 o 
   0  21   7      888.23      898.37     53.16 o 
   1  21   7      309.27      336.74     31.85 o 
   2  21   7      124.27      166.50     37.73 o 
   3  21   7      662.73      735.26     70.08 o 
   4  21   7       37.19       34.50     42.05 o 
  -4  22   7        5.57       -1.55     32.16 o 
  -3  22   7       48.23       24.89     27.82 o 
  -2  22   7        0.33      -12.89     24.19 o 
  -1  22   7      119.38       97.76     24.30 o 
   0  22   7       23.18       40.45     22.92 o 
   1  22   7      708.62      645.83     67.38 o 
   2  22   7      160.44      215.08     45.28 o 
   3  22   7        2.01       -1.62     35.04 o 
   4  22   7      242.69      230.17     50.13 o 
  -3  23   7      208.71      239.76     35.20 o 
  -2  23   7       53.92       38.35     26.53 o 
  -1  23   7       19.00       15.58     24.02 o 
   0  23   7        5.21       31.05     22.64 o 
   1  23   7      297.66      363.05     32.99 o 
   2  23   7      239.10      177.88     44.20 o 
   3  23   7      321.48      318.04     52.29 o 
  -3  24   7      256.44      273.12     38.74 o 
  -2  24   7      299.95      313.38     68.73 o 
  -1  24   7      509.17      484.47     40.35 o 
   0  24   7      208.99      268.18     89.21 o 
   1  24   7      380.12      431.77     59.29 o 
   2  24   7      139.55      135.84     42.58 o 
   3  24   7       68.83       77.08     46.36 o 
  -2  25   7      191.26      239.52     36.12 o 
  -1  25   7      373.69      385.96     36.50 o 
   0  25   7        1.17      -28.57     40.43 o 
   1  25   7       18.96       -1.08     37.19 o 
   2  25   7      121.23      179.50     44.20 o 
  -2  26   7       55.89       62.53     46.90 o 
  -1  26   7       50.73        5.93     40.97 o 
   0  26   7        1.42       32.34     40.43 o 
   1  26   7      232.71      213.46     50.67 o 
   0  27   7      715.80      804.79     79.24 o 
  -6   0   8       27.87        6.47     46.36 o 
  -5   0   8     1124.46     1172.96     97.57 o 
  -4   0   8     1111.33     1186.97     92.18 o 
  -3   0   8     2329.12     2308.64    110.77 o 
  -2   0   8       22.59       28.25      7.60 o 
  -1   0   8       92.53       99.38      8.48 o 
   0   0   8     5783.88     5263.27    118.23 o 
   1   0   8     2457.78     2166.08     63.57 o 
   2   0   8     6937.60     7074.61    222.26 o 
   3   0   8     9272.45     8338.30    309.47 o 
   4   0   8     1196.98     1371.88     66.69 o 
   5   0   8      870.36      851.50     51.64 o 
   6   0   8      161.66      188.52     32.72 o 
  -6   1   8      192.97      159.33     38.06 o 
  -5   1   8       60.10       79.39     30.30 o 
  -4   1   8       19.23       13.48     35.58 o 
  -3   1   8     1653.56     1785.65     52.99 o 
  -2   1   8      454.54      414.30     18.56 o 
  -1   1   8     3682.14     3473.13     59.91 o 
   0   1   8     1935.32     1857.20     32.59 o 
   1   1   8     1338.98     1280.80     28.70 o 
   2   1   8        2.83        3.48      7.74 o 
   3   1   8      928.35      846.41     32.87 o 
   4   1   8     1344.73     1370.85     47.29 o 
   5   1   8     2592.91     2446.03     75.78 o 
   6   1   8     1893.50     1826.74     62.72 o 
  -6   2   8       10.06        2.70     47.44 o 
  -5   2   8        0.68       11.95     26.06 o 
  -4   2   8       83.83       91.92     26.06 o 
  -3   2   8      261.37      240.01     21.36 o 
  -2   2   8     1739.82     1715.65     42.06 o 
  -1   2   8      321.10      292.38     11.20 o 
   0   2   8        8.49        3.36      4.58 o 
   1   2   8      109.40      106.71      7.39 o 
   2   2   8      280.75      324.25     14.48 o 
   3   2   8     1210.77     1226.59     37.72 o 
   4   2   8      789.70      676.55     30.84 o 
   5   2   8        7.46        2.65     16.16 o 
   6   2   8       25.04       11.98     22.64 o 
  -6   3   8      447.07      486.76     71.69 o 
  -5   3   8     1829.33     2041.79    105.11 o 
  -4   3   8      701.92      795.45     49.82 o 
  -3   3   8     5315.64     5092.53    158.14 o 
  -2   3   8      160.19      145.39      9.81 o 
  -1   3   8       89.81       75.49      6.94 o 
   0   3   8      272.57      266.35      8.47 o 
   1   3   8     1730.79     1729.58     34.64 o 
   2   3   8     1970.68     2052.96     50.54 o 
   3   3   8     1727.46     1748.22     49.32 o 
   4   3   8      412.72      415.83     21.38 o 
   5   3   8     1267.33     1192.55     40.73 o 
   6   3   8      910.10      924.45     37.01 o 
  -6   4   8      102.73      166.56     55.52 o 
  -5   4   8        3.02       29.11     39.89 o 
  -4   4   8      200.40      173.34     27.39 o 
  -3   4   8      222.77      227.23     24.29 o 
  -2   4   8     3053.03     2905.29     71.64 o 
  -1   4   8     3377.49     3006.60     68.82 o 
   0   4   8     3760.61     3735.24    108.06 o 
   1   4   8     3054.50     3031.29     63.98 o 
   2   4   8     1822.64     1778.68     48.96 o 
   3   4   8     1308.61     1212.38     34.06 o 
   4   4   8      320.66      360.99     22.41 o 
   5   4   8       93.06      100.10     18.30 o 
   6   4   8        0.34       -2.76     18.31 o 
  -6   5   8      221.76      212.38     59.29 o 
  -5   5   8      706.91      886.19     88.40 o 
  -4   5   8       87.71       94.53     21.01 o 
  -3   5   8       68.64       56.26     12.99 o 
  -2   5   8       54.31       57.60      8.23 o 
  -1   5   8       83.51       76.23      8.60 o 
   0   5   8      298.42      277.92     10.47 o 
   1   5   8        8.02        4.68      6.33 o 
   2   5   8      228.42      242.95     14.67 o 
   3   5   8      216.53      205.10     15.00 o 
   4   5   8      144.84      122.91     20.38 o 
   5   5   8      315.36      273.27     24.89 o 
   6   5   8       33.42       19.42     19.19 o 
  -6   6   8        4.65       -3.77     47.97 o 
  -5   6   8      453.88      501.85     67.38 o 
  -4   6   8        1.87       11.75     15.74 o 
  -3   6   8       44.17       30.25     12.53 o 
  -2   6   8      343.32      307.96     13.73 o 
  -1   6   8       28.92       29.88      7.94 o 
   0   6   8       90.41       93.65      8.52 o 
   1   6   8     2687.16     2696.10     65.53 o 
   2   6   8      709.33      719.29     20.99 o 
   3   6   8      836.45      694.40     26.22 o 
   4   6   8      278.88      278.17     21.33 o 
   5   6   8      156.57      137.18     19.88 o 
   6   6   8       20.24       31.79     20.41 o 
  -6   7   8      178.88      135.30     60.37 o 
  -5   7   8      349.32      352.65     36.11 o 
  -4   7   8      221.36      241.33     24.43 o 
  -3   7   8      775.23      784.62     32.33 o 
  -2   7   8     1732.59     1629.81     47.17 o 
  -1   7   8      983.04      876.96     25.37 o 
   0   7   8      436.72      412.18     19.86 o 
   1   7   8      455.11      533.97     22.42 o 
   2   7   8     1179.77     1169.96     32.24 o 
   3   7   8     2041.00     1997.33     55.42 o 
   4   7   8     2971.54     2938.86     86.16 o 
   5   7   8     2349.61     2226.92     70.99 o 
   6   7   8      875.82      839.95     40.14 o 
  -6   8   8       19.08       67.38     58.22 o 
  -5   8   8       77.37       58.96     27.28 o 
  -4   8   8      108.77       84.90     19.78 o 
  -3   8   8        5.71       -0.02     14.07 o 
  -2   8   8      863.27      851.69     32.18 o 
  -1   8   8      442.84      445.62     23.22 o 
   0   8   8     2367.20     2513.43     86.51 o 
   1   8   8     2110.33     2109.00     61.79 o 
   2   8   8     8116.65     8014.69    173.42 o 
   3   8   8     3019.35     2963.38     77.49 o 
   4   8   8      799.75      802.18     34.16 o 
   5   8   8      103.21      111.48     19.44 o 
   6   8   8        6.13      -16.92     19.41 o 
  -6   9   8        1.03        4.85     50.13 o 
  -5   9   8        3.04       27.95     27.17 o 
  -4   9   8        4.96        8.47     17.29 o 
  -3   9   8       62.58       76.89     19.77 o 
  -2   9   8       11.95        9.90     14.32 o 
  -1   9   8      526.77      506.19     20.84 o 
   0   9   8       24.33       14.38      8.82 o 
   1   9   8       12.85        4.04      8.34 o 
   2   9   8       51.21       54.41      9.56 o 
   3   9   8        1.37        4.09     11.16 o 
   4   9   8      220.44      206.71     20.20 o 
   5   9   8      161.84      186.68     21.76 o 
   6   9   8        4.19      -14.09     18.44 o 
  -6  10   8      117.57      168.72     59.83 o 
  -5  10   8       24.84      -17.76     31.00 o 
  -4  10   8        9.23       20.26     19.50 o 
  -3  10   8       46.32       50.06     16.41 o 
  -2  10   8     1979.68     1840.72    125.63 o 
  -1  10   8      811.18      883.75     29.32 o 
   0  10   8      624.39      633.36     24.39 o 
   1  10   8     2112.44     2198.47     55.98 o 
   2  10   8     2353.83     2456.32     71.46 o 
   3  10   8     1428.93     1389.09     42.49 o 
   4  10   8      336.48      341.62     30.98 o 
   5  10   8      277.05      254.69     22.56 o 
   6  10   8       14.49       -2.04     20.65 o 
  -6  11   8      323.68      335.02     83.01 o 
  -5  11   8      465.95      518.01     52.29 o 
  -4  11   8      570.59      569.76     37.36 o 
  -3  11   8      776.20      796.56     50.28 o 
  -2  11   8     2816.19     2612.88    167.74 o 
  -1  11   8      229.39      226.15     19.29 o 
   0  11   8        4.25       14.94     10.21 o 
   1  11   8      693.06      739.28     24.36 o 
   2  11   8      614.04      604.66     27.80 o 
   3  11   8      899.15      946.66     33.19 o 
   4  11   8     1424.00     1429.85     45.28 o 
   5  11   8     1695.88     1638.05     56.92 o 
   6  11   8      551.01      523.77     33.04 o 
  -6  12   8      279.50      264.99     43.05 o 
  -5  12   8      144.04      149.32     34.75 o 
  -4  12   8      231.87      229.68     28.04 o 
  -3  12   8        4.42      -12.03     16.78 o 
  -2  12   8       38.45      102.94     52.09 o 
  -1  12   8      189.74      221.03     30.63 o 
   0  12   8      431.44      484.70     21.44 o 
   1  12   8     1178.46     1254.76     46.14 o 
   2  12   8     1133.35     1176.42     49.77 o 
   3  12   8       97.88       99.14     14.52 o 
   4  12   8      616.60      607.42     26.93 o 
   5  12   8      276.64      295.87     30.56 o 
  -5  13   8      202.25      211.61     38.43 o 
  -4  13   8        3.16       -3.46     19.91 o 
  -3  13   8       23.97        3.43     17.17 o 
  -2  13   8        1.03        0.51     15.73 o 
  -1  13   8      412.10      435.58     28.52 o 
   0  13   8       77.56       90.47     14.95 o 
   1  13   8      117.58      117.87     13.93 o 
   2  13   8       85.97       88.21     14.37 o 
   3  13   8      406.38      405.79     25.20 o 
   4  13   8      134.14      172.19     17.85 o 
   5  13   8        4.86        6.92     17.64 o 
  -5  14   8       57.17        2.92     28.93 o 
  -4  14   8      148.65      135.91     25.39 o 
  -3  14   8      155.61      141.44     22.29 o 
  -2  14   8      727.95      670.89     36.64 o 
  -1  14   8     1414.16     1458.37    105.27 o 
   0  14   8     1814.33     1931.87     98.34 o 
   1  14   8     1059.13     1131.45     42.09 o 
   2  14   8      107.63      114.27     14.24 o 
   3  14   8      810.61      844.00     36.50 o 
   4  14   8        8.24       18.24     14.75 o 
   5  14   8        6.20       11.77     18.81 o 
  -5  15   8      594.00      588.94     52.71 o 
  -4  15   8      863.97      945.45     60.21 o 
  -3  15   8      571.29      567.69     37.50 o 
  -2  15   8      435.02      397.44     29.11 o 
  -1  15   8       14.85       -4.24     16.38 o 
   0  15   8      463.47      533.63     39.61 o 
   1  15   8      751.80      758.71     40.98 o 
   2  15   8     1486.10     1587.98     53.86 o 
   3  15   8      432.42      435.65     26.32 o 
   4  15   8      902.68      849.29     42.26 o 
   5  15   8      512.57      475.82     31.04 o 
  -5  16   8       82.76      119.21     36.50 o 
  -4  16   8       27.42        4.47     32.07 o 
  -3  16   8      714.60      602.31     47.82 o 
  -2  16   8      614.76      548.65     35.31 o 
  -1  16   8       22.09       30.35     18.33 o 
   0  16   8      143.68      156.63     32.60 o 
   1  16   8        3.18        3.98     17.85 o 
   2  16   8      134.02      119.35     22.09 o 
   3  16   8      223.41      225.98     26.02 o 
   4  16   8      369.76      358.45     37.48 o 
   5  16   8       90.10      100.92     25.06 o 
  -5  17   8        1.11       -4.54     32.19 o 
  -4  17   8       46.18       60.28     29.11 o 
  -3  17   8      782.23      913.73     73.04 o 
  -2  17   8      522.45      487.35     33.54 o 
  -1  17   8      121.98      131.50     21.10 o 
   0  17   8      154.64      167.38     22.89 o 
   1  17   8      273.89      232.75     24.87 o 
   2  17   8        3.27       -4.98     18.60 o 
   3  17   8       13.00       32.15     22.56 o 
   4  17   8      459.71      496.20     33.21 o 
   5  17   8      146.39      109.34     32.77 o 
  -4  18   8      423.89      416.09     43.99 o 
  -3  18   8      478.52      363.66     37.53 o 
  -2  18   8       96.76       94.53     40.16 o 
  -1  18   8      179.25      175.48     23.08 o 
   0  18   8     1432.00     1566.79    141.87 o 
   1  18   8      222.39      304.56     30.77 o 
   2  18   8      879.48      948.07     54.95 o 
   3  18   8     2351.43     2277.42    101.34 o 
   4  18   8      115.57       84.80     37.73 o 
  -4  19   8      315.87      248.93     57.14 o 
  -3  19   8      295.70      303.83     37.43 o 
  -2  19   8      112.92      108.85     27.70 o 
  -1  19   8      313.55      317.64     32.93 o 
   0  19   8      187.81      190.74     87.06 o 
   1  19   8      253.29      268.54     39.35 o 
   2  19   8      389.95      419.52     35.83 o 
   3  19   8        8.38       15.93     32.34 o 
   4  19   8      191.65      209.69     51.75 o 
  -4  20   8        5.17       11.36     31.69 o 
  -3  20   8      167.87       98.61     29.66 o 
  -2  20   8       89.87      129.06     50.94 o 
  -1  20   8        0.08      -10.12     22.53 o 
   0  20   8        0.48       -0.93     23.83 o 
   1  20   8      190.54      164.21     27.06 o 
   2  20   8       88.77       72.57     26.09 o 
   3  20   8      127.84       96.47     27.86 o 
   4  20   8      212.02      171.42     48.51 o 
  -4  21   8      139.85       78.18     40.43 o 
  -3  21   8      780.04      826.74     61.18 o 
  -2  21   8        5.73      -22.53     25.17 o 
  -1  21   8       51.25       27.80     23.83 o 
   0  21   8       49.38       97.25     54.98 o 
   1  21   8       40.77       68.36     29.92 o 
   2  21   8      529.06      631.69    105.38 o 
   3  21   8      202.44      232.33     50.13 o 
  -3  22   8      129.09      141.97     33.06 o 
  -2  22   8      215.27      266.57     80.05 o 
  -1  22   8      614.81      664.87     46.17 o 
   0  22   8      735.22      771.91     50.67 o 
   1  22   8      728.61      817.29     81.13 o 
   2  22   8      285.22      355.59     69.81 o 
   3  22   8      322.42      264.13     56.06 o 
  -3  23   8        7.57        6.40     31.47 o 
  -2  23   8       13.58        9.06     27.71 o 
  -1  23   8       17.26       21.49     25.52 o 
   0  23   8        3.90       10.79     24.87 o 
   1  23   8        6.55       11.46     25.09 o 
   2  23   8      266.14      261.98     51.21 o 
  -2  24   8      118.64       80.97     43.12 o 
  -1  24   8       56.03       39.15     26.55 o 
   0  24   8      109.97      124.51     28.62 o 
   1  24   8       89.77      127.75     45.28 o 
   2  24   8       62.25       93.79     43.12 o 
  -1  25   8        2.56      -24.99     24.99 o 
   0  25   8       22.39       30.64     26.81 o 
   1  25   8        1.36      -17.25     39.89 o 
  -6   1   9       61.08       34.50     53.90 o 
  -5   1   9      513.19      529.29     48.51 o 
  -4   1   9     2341.65     2308.32    105.17 o 
  -3   1   9       27.10       56.76     31.00 o 
  -2   1   9      562.07      494.89     29.15 o 
  -1   1   9     1713.86     1527.22     36.32 o 
   0   1   9     6349.34     6118.46    107.03 o 
   1   1   9      880.89      849.85     30.59 o 
   2   1   9      758.63      744.32     24.40 o 
   3   1   9      629.53      661.70     29.34 o 
   4   1   9      138.15      156.16     18.95 o 
   5   1   9        0.10      -13.17     16.53 o 
   6   1   9       52.74       58.59     20.87 o 
  -6   2   9      295.56      293.24     63.61 o 
  -5   2   9       14.99       22.79     30.54 o 
  -4   2   9      272.58      325.88     53.63 o 
  -3   2   9      410.89      407.27     35.80 o 
  -2   2   9       14.39       16.85     14.65 o 
  -1   2   9       23.12       12.10      7.72 o 
   0   2   9      430.64      431.56     14.06 o 
   1   2   9      213.51      216.52     10.25 o 
   2   2   9      925.62      962.85     29.43 o 
   3   2   9      175.43      224.34     19.09 o 
   4   2   9     2977.83     2623.58     79.16 o 
   5   2   9      951.14      958.61     42.79 o 
   6   2   9      797.18      819.06     40.10 o 
  -6   3   9        3.11        2.70     53.90 o 
  -5   3   9      175.26      211.31     51.21 o 
  -4   3   9      898.85      936.49     57.16 o 
  -3   3   9      765.12      724.66     38.33 o 
  -2   3   9      187.44      157.66     21.40 o 
  -1   3   9      207.34      182.78     11.55 o 
   0   3   9       48.99       38.87      7.59 o 
   1   3   9      473.56      444.84     14.66 o 
   2   3   9       15.10       12.91      9.21 o 
   3   3   9      395.34      379.92     22.87 o 
   4   3   9       34.51       35.50     15.39 o 
   5   3   9        2.32        2.74     17.10 o 
   6   3   9       25.11       32.01     20.33 o 
  -6   4   9        7.27       91.64     58.22 o 
  -5   4   9       63.64      136.38     49.05 o 
  -4   4   9       31.40       22.35     23.87 o 
  -3   4   9        3.06       -6.68     15.25 o 
  -2   4   9      792.13      751.33     30.44 o 
  -1   4   9      496.99      482.80     18.11 o 
   0   4   9      120.68      119.03      9.45 o 
   1   4   9        5.93        8.59      7.34 o 
   2   4   9      689.11      661.59     22.96 o 
   3   4   9      453.68      475.36     28.62 o 
   4   4   9     1029.38     1011.59     40.00 o 
   5   4   9      603.17      576.91     32.29 o 
   6   4   9       68.63       81.37     21.76 o 
  -6   5   9      347.19      620.44     83.55 o 
  -5   5   9        5.60       14.55     46.36 o 
  -4   5   9       23.82       16.17     35.58 o 
  -3   5   9      625.98      580.76     33.78 o 
  -2   5   9      468.43      488.21     34.62 o 
  -1   5   9     3129.70     2982.28     79.15 o 
   0   5   9     7981.94     7799.34    210.84 o 
   1   5   9     4149.66     4242.94     90.32 o 
   2   5   9     1992.20     2060.71     61.23 o 
   3   5   9      881.08      904.90     32.25 o 
   4   5   9      329.98      313.07     23.28 o 
   5   5   9        6.14       29.22     15.93 o 
   6   5   9      412.20      445.42     32.20 o 
  -6   6   9       30.45       64.69     58.76 o 
  -5   6   9      534.77      526.11     70.61 o 
  -4   6   9     1549.81     1543.24    130.99 o 
  -3   6   9     1978.45     1869.05     59.90 o 
  -2   6   9     2278.99     2179.00     74.48 o 
  -1   6   9      317.80      342.98     15.69 o 
   0   6   9       10.82       10.45      8.28 o 
   1   6   9        7.62        3.16      9.52 o 
   2   6   9      297.41      328.11     16.21 o 
   3   6   9     1606.75     1660.36     48.90 o 
   4   6   9     2981.15     2856.26     75.80 o 
   5   6   9     1917.35     1865.96     62.82 o 
   6   6   9     1443.97     1360.79     48.04 o 
  -6   7   9       69.59       40.97     54.98 o 
  -5   7   9      169.32      307.25     60.91 o 
  -4   7   9        0.55      -20.53     24.15 o 
  -3   7   9        0.71       -4.26     15.34 o 
  -2   7   9       34.47       34.38     12.66 o 
  -1   7   9      370.62      360.05     19.93 o 
   0   7   9      263.08      253.65     15.99 o 
   1   7   9     1153.87     1234.68     52.91 o 
   2   7   9       63.68       61.61     10.75 o 
   3   7   9      263.49      258.66     16.04 o 
   4   7   9        3.36       17.15     15.22 o 
   5   7   9        1.78        2.80     18.30 o 
   6   7   9        9.01       -4.23     25.05 o 
  -6   8   9       91.32      112.12     62.53 o 
  -5   8   9      364.33      379.49     66.30 o 
  -4   8   9       30.46       34.11     19.13 o 
  -3   8   9       23.80       -2.57     15.21 o 
  -2   8   9       73.37      197.35     54.48 o 
  -1   8   9      223.79      252.67     17.94 o 
   0   8   9       39.64       34.13     11.08 o 
   1   8   9      135.91      143.49     14.29 o 
   2   8   9       29.83       33.59     11.83 o 
   3   8   9       93.73       98.27     14.17 o 
   4   8   9       37.34       55.76     17.10 o 
   5   8   9      208.95      203.45     22.90 o 
  -6   9   9       19.09      -43.12     56.06 o 
  -5   9   9      835.72      851.69     89.48 o 
  -4   9   9      298.37      327.54     28.83 o 
  -3   9   9     1272.90     1165.91     51.74 o 
  -2   9   9     1334.94     1152.21     49.67 o 
  -1   9   9     1039.80     1046.64    105.67 o 
   0   9   9     1141.58     1208.01     61.61 o 
   1   9   9      874.50      942.68     47.21 o 
   2   9   9      400.58      405.73     20.80 o 
   3   9   9       19.55      -10.38     14.67 o 
   4   9   9       23.14        1.22     15.69 o 
   5   9   9      158.59      212.41     37.74 o 
  -5  10   9      326.63      406.98     71.69 o 
  -4  10   9        9.06       -7.32     24.23 o 
  -3  10   9        6.96       -1.07     16.93 o 
  -2  10   9       32.08      -13.94     15.38 o 
  -1  10   9     1129.83     1117.91     48.60 o 
   0  10   9       25.09        6.09     10.85 o 
   1  10   9       67.91       86.44     13.22 o 
   2  10   9       39.40       44.34     12.82 o 
   3  10   9      560.62      585.83     29.80 o 
   4  10   9      103.44      118.24     24.80 o 
   5  10   9       50.21       52.17     19.65 o 
  -5  11   9      242.87      261.44     60.91 o 
  -4  11   9      252.59      223.68     31.47 o 
  -3  11   9      297.10      250.76     25.35 o 
  -2  11   9       48.01       35.95     17.21 o 
  -1  11   9       65.45       91.10     19.69 o 
   0  11   9      830.91      879.19     42.26 o 
   1  11   9      105.15       96.84     13.80 o 
   2  11   9      209.71      200.30     18.73 o 
   3  11   9      182.80      158.57     19.90 o 
   4  11   9        0.10        8.98     19.92 o 
   5  11   9        0.13        6.45     18.81 o 
  -5  12   9      462.62      473.49     64.42 o 
  -4  12   9      910.46      941.32     93.25 o 
  -3  12   9     1295.96     1220.77     54.56 o 
  -2  12   9     2130.12     1952.14    160.15 o 
  -1  12   9      788.27      813.39     46.37 o 
   0  12   9      223.07      222.34     18.95 o 
   1  12   9      188.30      223.34     18.83 o 
   2  12   9       12.05       14.00     12.33 o 
   3  12   9     2472.67     2469.02     76.83 o 
   4  12   9     1492.72     1344.62     57.26 o 
   5  12   9     1487.68     1387.36     61.01 o 
  -5  13   9       91.36       95.46     34.97 o 
  -4  13   9       21.13       54.01     28.78 o 
  -3  13   9      263.20      246.12     32.93 o 
  -2  13   9      346.16      342.14     31.73 o 
  -1  13   9     2434.27     2460.14    169.48 o 
   0  13   9     4220.35     4234.08    172.44 o 
   1  13   9     5290.81     5343.28    236.76 o 
   2  13   9     1432.81     1406.73     70.52 o 
   3  13   9      503.38      496.36     29.25 o 
   4  13   9      122.40      139.84     29.15 o 
   5  13   9        0.13        3.64     23.00 o 
  -5  14   9       26.75       36.49     33.31 o 
  -4  14   9       44.07       51.37     29.54 o 
  -3  14   9       74.21      111.35     27.92 o 
  -2  14   9      167.43      193.47     24.22 o 
  -1  14   9       90.06       88.34     20.12 o 
   0  14   9       29.14       34.25     18.25 o 
   1  14   9       78.23      105.64     20.72 o 
   2  14   9      202.95      209.42     20.40 o 
   3  14   9     1277.53     1265.48     47.83 o 
   4  14   9      942.25     1131.31     52.34 o 
   5  14   9       93.08      122.61     26.32 o 
  -5  15   9       49.39      107.77     59.83 o 
  -4  15   9       86.72       74.04     32.54 o 
  -3  15   9      129.61      166.78     31.57 o 
  -2  15   9      186.98      218.65     50.40 o 
  -1  15   9       19.70       16.17     18.43 o 
   0  15   9       42.57       33.74     19.19 o 
   1  15   9      261.16      329.70     28.28 o 
   2  15   9      204.40      214.62     25.24 o 
   3  15   9      271.77      311.38     27.21 o 
   4  15   9        4.10       11.03     21.94 o 
  -4  16   9        7.11      -21.01     28.20 o 
  -3  16   9      458.46      429.57     40.05 o 
  -2  16   9       31.48       41.97     24.53 o 
  -1  16   9       13.03       12.64     22.48 o 
   0  16   9        6.47        8.67     18.88 o 
   1  16   9      196.11      236.68     64.95 o 
   2  16   9      139.37      142.62     27.70 o 
   3  16   9      612.56      662.30     47.15 o 
   4  16   9      820.22      860.68     44.83 o 
  -4  17   9     1168.38      980.32     63.65 o 
  -3  17   9      133.79      127.08     30.08 o 
  -2  17   9      665.40      622.31     47.22 o 
  -1  17   9      884.22      850.70     53.53 o 
   0  17   9     1861.32     1999.27    119.67 o 
   1  17   9     1421.02     1485.44    105.11 o 
   2  17   9      309.35      299.93     35.04 o 
   3  17   9      567.49      609.92     46.36 o 
   4  17   9       75.05       69.51     31.05 o 
  -4  18   9       79.14       75.88     88.13 o 
  -3  18   9      105.21      107.11     30.38 o 
  -2  18   9       11.19      -13.48     26.30 o 
  -1  18   9       82.21       60.66     25.71 o 
   0  18   9       32.48       54.61     25.64 o 
   1  18   9        0.56       -1.03     24.15 o 
   2  18   9        1.77      -17.84     41.78 o 
   3  18   9      143.04      139.06     30.60 o 
   4  18   9       51.16       64.41     30.76 o 
  -4  19   9      839.73      681.12     55.23 o 
  -3  19   9       87.41       19.87     29.23 o 
  -2  19   9      138.69      102.26     30.21 o 
  -1  19   9      316.33      403.39     39.00 o 
   0  19   9     1647.30     1829.57    252.54 o 
   1  19   9       65.65       88.79     27.17 o 
   2  19   9      244.17      192.45     30.67 o 
   3  19   9      157.74      149.60     51.75 o 
  -3  20   9      389.82      312.88     54.98 o 
  -2  20   9       13.28      -25.66     29.11 o 
  -1  20   9        1.30      -27.76     27.76 o 
   0  20   9       17.04       31.18     27.40 o 
   1  20   9      488.12      473.01     40.49 o 
   2  20   9       25.54       49.11     26.16 o 
   3  20   9      223.19      188.10     32.36 o 
  -3  21   9       78.27       79.37     33.42 o 
  -2  21   9       94.60       54.93     27.86 o 
  -1  21   9      167.16      138.35     41.51 o 
   0  21   9      242.88      332.39     53.63 o 
   1  21   9      106.82      127.28     31.39 o 
   2  21   9        6.02        6.61     25.07 o 
   3  21   9       58.44       83.70     31.06 o 
  -2  22   9       14.53      -28.10     28.10 o 
  -1  22   9      139.63      157.83     32.37 o 
   0  22   9      185.00      126.12     29.78 o 
   1  22   9        3.65        1.03     43.66 o 
   2  22   9       29.10       37.93     30.73 o 
  -2  23   9      129.66      153.87     64.42 o 
  -1  23   9      355.33      442.52     42.44 o 
   0  23   9      755.98      797.85    176.00 o 
   1  23   9      719.78      782.07     70.88 o 
   0  24   9      152.35      168.41     39.35 o 
  -5   0  10      369.16      369.78     64.15 o 
  -4   0  10     2433.78     2386.35    154.71 o 
  -3   0  10     1031.26     1148.70     91.10 o 
  -2   0  10     3589.89     3490.85    200.52 o 
  -1   0  10     6344.83     5453.30    221.44 o 
   0   0  10     1740.79     1578.55     74.00 o 
   1   0  10     1389.35     1383.69     71.66 o 
   2   0  10      940.96      920.65     41.14 o 
   3   0  10        7.20        8.57     31.26 o 
   4   0  10      917.53      956.98     56.91 o 
   5   0  10      847.50      858.90     56.73 o 
  -6   1  10      441.46      488.37     78.16 o 
  -5   1  10     1137.95     1348.07     78.38 o 
  -4   1  10     2628.30     2846.29    125.96 o 
  -3   1  10      437.76      492.60     40.27 o 
  -2   1  10      321.41      317.54     25.54 o 
  -1   1  10      122.49      123.96     15.88 o 
   0   1  10       14.56       11.61      9.22 o 
   1   1  10     2896.87     2858.89    139.62 o 
   2   1  10     2846.60     2851.93     69.17 o 
   3   1  10     1956.72     2147.57     66.93 o 
   4   1  10     1967.50     2006.92    100.37 o 
   5   1  10      536.75      589.58     34.06 o 
  -6   2  10      161.17      199.99     66.30 o 
  -5   2  10       76.02      147.70     54.44 o 
  -4   2  10      155.19      156.68     49.59 o 
  -3   2  10       71.31       67.78     25.89 o 
  -2   2  10      117.94       95.33     19.20 o 
  -1   2  10      729.78      658.03     53.91 o 
   0   2  10      488.88      495.50     17.86 o 
   1   2  10      141.92      148.71     14.95 o 
   2   2  10       78.11       82.46     13.62 o 
   3   2  10        8.18       -1.45     14.74 o 
   4   2  10      121.56       72.24     18.78 o 
   5   2  10        7.82       29.47     19.98 o 
  -6   3  10      124.01       98.65     60.91 o 
  -5   3  10       44.22      111.04     53.37 o 
  -4   3  10      547.22      530.74     80.05 o 
  -3   3  10       14.75       16.54     18.41 o 
  -2   3  10        6.68       -2.91     15.14 o 
  -1   3  10      175.78      163.61     19.90 o 
   0   3  10      450.52      459.97     18.58 o 
   1   3  10      145.95      169.89     14.83 o 
   2   3  10      716.27      719.90     35.87 o 
   3   3  10      583.77      616.26     32.40 o 
   4   3  10      876.40      883.32     54.41 o 
   5   3  10      666.30      650.94     48.87 o 
  -5   4  10       27.08       52.83     48.51 o 
  -4   4  10      103.55      102.96     44.20 o 
  -3   4  10      114.67       94.47     20.54 o 
  -2   4  10      668.02      660.68     38.71 o 
  -1   4  10      767.69      743.78     37.68 o 
   0   4  10      189.51      183.48     13.21 o 
   1   4  10     1149.13     1169.01     37.35 o 
   2   4  10      441.18      453.78     24.89 o 
   3   4  10       51.06       59.36     15.99 o 
   4   4  10       32.46       57.36     17.84 o 
   5   4  10       91.70      102.48     22.21 o 
  -5   5  10        1.89      -36.65     48.51 o 
  -4   5  10       68.31       16.17     42.05 o 
  -3   5  10      153.45      121.46     26.21 o 
  -2   5  10        0.24        0.65     18.19 o 
  -1   5  10        4.31        0.60     12.05 o 
   0   5  10       22.84       31.78     10.15 o 
   1   5  10      997.33     1081.12     58.72 o 
   2   5  10      902.80      902.30     45.30 o 
   3   5  10      133.83      142.18     18.39 o 
   4   5  10      261.09      271.22     23.51 o 
   5   5  10      136.58      135.85     23.04 o 
  -5   6  10        3.18       -9.70     44.74 o 
  -4   6  10      144.86       51.75     43.12 o 
  -3   6  10      423.82      438.75     61.72 o 
  -2   6  10      330.98      337.61     29.01 o 
  -1   6  10      562.82      497.06     24.84 o 
   0   6  10       82.88       73.72     10.93 o 
   1   6  10      656.34      685.13     64.42 o 
   2   6  10       34.07       28.60     14.40 o 
   3   6  10        0.44      -14.69     18.09 o 
   4   6  10       54.52       76.84     18.30 o 
   5   6  10      143.58      173.66     23.66 o 
  -5   7  10      929.30     1047.36    101.34 o 
  -4   7  10      831.72      873.25     88.94 o 
  -3   7  10      115.99      105.37     26.53 o 
  -2   7  10      149.63      147.73     23.03 o 
  -1   7  10       61.36       51.60     14.05 o 
   0   7  10     1775.88     1788.95     80.73 o 
   1   7  10     1546.22     1585.22     77.34 o 
   2   7  10     2324.77     2365.92    114.93 o 
   3   7  10     3117.97     3010.25    102.07 o 
   4   7  10     1940.17     1945.15     64.36 o 
   5   7  10      751.36      727.89     37.35 o 
  -5   8  10       25.69       42.58     50.13 o 
  -4   8  10      289.63      329.89     60.37 o 
  -3   8  10      601.10      582.71     69.54 o 
  -2   8  10      327.48      261.10     36.89 o 
  -1   8  10     1277.85     1348.33     60.87 o 
   0   8  10     1170.83     1234.65     70.00 o 
   1   8  10     2520.02     2626.82     95.62 o 
   2   8  10      317.59      345.92     24.66 o 
   3   8  10       74.74       81.74     17.94 o 
   4   8  10       78.78       76.23     22.16 o 
   5   8  10        4.75       -5.20     16.74 o 
  -5   9  10       57.25       27.49     54.44 o 
  -4   9  10      110.74       98.11     51.21 o 
  -3   9  10       51.10       91.10     45.28 o 
  -2   9  10       36.13       22.22     16.87 o 
  -1   9  10       10.14        6.42     16.45 o 
   0   9  10      182.07      184.14     18.06 o 
   1   9  10      129.08      132.35     17.70 o 
   2   9  10        0.50       -0.50     14.82 o 
   3   9  10        0.86      -12.32     16.05 o 
   4   9  10        0.60      -18.89     24.77 o 
   5   9  10        0.33       -0.79     18.67 o 
  -5  10  10        8.74      -41.51     49.59 o 
  -4  10  10      131.34      138.00     50.67 o 
  -3  10  10      201.13      211.71     58.76 o 
  -2  10  10       70.37       43.12     23.00 o 
  -1  10  10      543.59      547.53     59.88 o 
   0  10  10      527.36      644.15     45.36 o 
   1  10  10     4305.94     4553.92    195.91 o 
   2  10  10      146.36      170.57     19.98 o 
   3  10  10       47.38       46.64     17.24 o 
   4  10  10       15.35       59.18     35.09 o 
   5  10  10        2.30       16.92     23.56 o 
  -5  11  10      556.49      561.68     80.32 o 
  -4  11  10      362.30      313.18     60.37 o 
  -3  11  10      123.19      165.03     28.74 o 
  -2  11  10      240.30      274.13     46.57 o 
  -1  11  10        9.21       -7.73     17.19 o 
   0  11  10      639.40      738.07     60.12 o 
   1  11  10      650.05      648.36     30.83 o 
   2  11  10     2547.80     2699.97    105.55 o 
   3  11  10     2213.79     2271.67     79.87 o 
   4  11  10     2773.66     2652.66     95.43 o 
   5  11  10     1150.86     1133.59     55.23 o 
  -5  12  10      177.88      150.39     61.99 o 
  -4  12  10        5.51      -32.34     42.05 o 
  -3  12  10      433.08      393.73    122.63 o 
  -2  12  10      827.50      758.97     95.95 o 
  -1  12  10      236.53      280.03     26.29 o 
   0  12  10      788.43      871.08     60.22 o 
   1  12  10      721.42      806.81     41.97 o 
   2  12  10      339.60      373.41     25.37 o 
   3  12  10        7.80       12.36     19.61 o 
   4  12  10      157.27      157.08     27.36 o 
  -4  13  10       89.75       69.21     30.42 o 
  -3  13  10      110.33       45.18     42.31 o 
  -2  13  10      124.81       66.15     25.77 o 
  -1  13  10       28.12       42.19     24.91 o 
   0  13  10        3.52        2.17     17.67 o 
   1  13  10       17.08        7.07     19.41 o 
   2  13  10        5.01       13.09     16.52 o 
   3  13  10       42.98       49.91     25.84 o 
   4  13  10        0.97        8.77     22.61 o 
  -4  14  10      146.13      217.66     63.88 o 
  -3  14  10      236.31      232.91     33.76 o 
  -2  14  10       10.52       10.64     24.17 o 
  -1  14  10       67.30       71.67     27.54 o 
   0  14  10       12.40        9.34     23.93 o 
   1  14  10       16.76        7.08     23.04 o 
   2  14  10       54.45      105.84     30.46 o 
   3  14  10        1.05       33.02     21.57 o 
   4  14  10      117.05       95.96     24.29 o 
  -4  15  10      232.63      184.02     38.00 o 
  -3  15  10       40.68       18.60     27.76 o 
  -2  15  10       64.93       46.75     39.62 o 
  -1  15  10       96.63      107.15     28.58 o 
   0  15  10       13.86       -8.04     25.15 o 
   1  15  10       10.30       11.13     25.46 o 
   2  15  10      161.49      180.98     51.48 o 
   3  15  10       27.42       11.30     42.31 o 
   4  15  10      335.34      334.27     32.60 o 
  -4  16  10       79.56       51.65     30.83 o 
  -3  16  10        9.95      -16.34     27.76 o 
  -2  16  10        5.73      -17.96     23.55 o 
  -1  16  10      134.94      142.05     28.76 o 
   0  16  10      115.89       94.49     28.73 o 
   1  16  10      177.10      219.15     32.01 o 
   2  16  10        9.97        7.35     25.62 o 
   3  16  10        0.04       24.50     27.25 o 
   4  16  10        0.46        3.13     44.74 o 
  -3  17  10      101.53       66.60     31.14 o 
  -2  17  10      109.09       63.97     40.16 o 
  -1  17  10       43.46       48.25     26.29 o 
   0  17  10       80.04       54.56     28.85 o 
   1  17  10      158.74      225.74     42.58 o 
   2  17  10     1152.43     1208.51     68.79 o 
   3  17  10      421.28      451.34     42.99 o 
  -3  18  10      139.54      138.82     34.37 o 
  -2  18  10      543.96      581.02     77.08 o 
  -1  18  10      831.18      852.11    100.26 o 
   0  18  10      945.22     1115.23     85.44 o 
   1  18  10      353.32      439.80     41.32 o 
   2  18  10      850.85      919.00     82.20 o 
   3  18  10        6.98       -5.82     28.78 o 
  -3  19  10       91.40      132.17     35.34 o 
  -2  19  10       59.35       39.31     28.24 o 
  -1  19  10        2.26       12.24     26.29 o 
   0  19  10        2.37      -16.68     28.10 o 
   1  19  10      396.74      475.39     42.82 o 
   2  19  10     1447.30     1465.99    176.81 o 
   3  19  10      581.36      659.75     51.42 o 
  -2  20  10       79.04       73.40     31.61 o 
  -1  20  10      260.19      295.32     42.85 o 
   0  20  10      142.06      135.14     33.36 o 
   1  20  10        2.21       35.80     27.47 o 
   2  20  10      425.66      446.68     44.44 o 
  -2  21  10        0.35      -27.44     27.44 o 
  -1  21  10      167.26      189.88     35.22 o 
   0  21  10       42.47       36.96     29.76 o 
   1  21  10       12.40      -26.61     42.85 o 
  -1  22  10       73.53       72.26     33.13 o 
   0  22  10       41.57       38.96     31.83 o 
  -5   1  11       78.59       47.97     51.75 o 
  -4   1  11        8.35        1.08     29.35 o 
  -3   1  11      208.13      238.18     33.48 o 
  -2   1  11      192.97      197.89     63.34 o 
  -1   1  11      448.75      370.60     42.62 o 
   0   1  11      769.36      776.91     26.99 o 
   1   1  11      145.68      158.48     18.07 o 
   2   1  11      239.27      276.08     25.48 o 
   3   1  11      328.87      283.08     23.96 o 
   4   1  11        6.41       -2.14     17.98 o 
   5   1  11       52.63       59.27     21.60 o 
  -5   2  11      182.43      180.58     54.98 o 
  -4   2  11      546.39      498.32     47.15 o 
  -3   2  11        0.39      -29.11     29.11 o 
  -2   2  11      113.71       87.09     21.38 o 
  -1   2  11     1035.18      895.12     52.91 o 
   0   2  11      501.24      483.31     26.16 o 
   1   2  11      502.87      533.16     27.74 o 
   2   2  11      919.38      970.73     54.07 o 
   3   2  11     1825.19     1845.68     71.22 o 
   4   2  11     1326.62     1353.84     56.34 o 
   5   2  11     1523.41     1669.67     60.92 o 
  -5   3  11      331.27      330.43     63.61 o 
  -4   3  11       23.22      -39.35     43.12 o 
  -3   3  11       23.71       12.59     26.61 o 
  -2   3  11       22.86      -17.69     17.81 o 
  -1   3  11       20.69      -15.18     16.15 o 
   0   3  11     1116.23     1018.37     39.41 o 
   1   3  11      125.27      162.83     24.35 o 
   2   3  11      262.52      262.18     21.81 o 
   3   3  11       31.07       60.24     21.90 o 
   4   3  11        8.92       12.56     18.51 o 
   5   3  11        9.04        0.94     20.40 o 
  -5   4  11       57.51      136.92     59.83 o 
  -4   4  11      221.18      221.55     57.68 o 
  -3   4  11        3.39       -8.47     24.94 o 
  -2   4  11      103.08      107.21     27.30 o 
  -1   4  11      315.64      244.70     25.09 o 
   0   4  11      746.36      746.64     65.98 o 
   1   4  11     1454.47     1495.11    100.06 o 
   2   4  11      887.81      926.35     46.30 o 
   3   4  11      214.16      253.56     27.28 o 
   4   4  11      140.92      109.22     24.51 o 
   5   4  11        6.07      -24.15     24.43 o 
  -5   5  11      372.44      315.34     70.08 o 
  -4   5  11      585.10      605.35     77.08 o 
  -3   5  11      907.14      741.19     78.70 o 
  -2   5  11     1497.03     1373.80     58.45 o 
  -1   5  11     1659.54     1767.36    111.21 o 
   0   5  11     1993.28     1990.81    113.36 o 
   1   5  11       34.36       38.70     16.59 o 
   2   5  11       80.27      108.76     21.32 o 
   3   5  11      374.51      438.01     31.96 o 
   4   5  11      409.06      407.42     33.59 o 
   5   5  11      636.51      491.49     51.21 o 
  -5   6  11       92.08      209.15     61.45 o 
  -4   6  11       37.56       89.48     52.83 o 
  -3   6  11      137.23      179.50     49.05 o 
  -2   6  11      337.66      242.57     47.97 o 
  -1   6  11      858.81      826.22     49.90 o 
   0   6  11     1723.11     1815.34     88.00 o 
   1   6  11      189.71      189.69     23.90 o 
   2   6  11     1280.00     1426.82     51.51 o 
   3   6  11     2788.17     2905.62    161.44 o 
   4   6  11     1159.32     1247.66     58.49 o 
  -5   7  11       70.41       82.47     56.06 o 
  -4   7  11      462.66      486.22     69.54 o 
  -3   7  11      395.75      405.36     60.37 o 
  -2   7  11      101.23       59.83     38.27 o 
  -1   7  11      389.12      399.27     28.88 o 
   0   7  11       71.79       77.64     16.05 o 
   1   7  11      238.00      241.09     21.52 o 
   2   7  11        0.14      -15.44     15.91 o 
   3   7  11      280.62      358.85     30.60 o 
   4   7  11      169.70      198.15     27.90 o 
  -5   8  11       17.14        5.39     50.67 o 
  -4   8  11       19.01      -24.80     45.82 o 
  -3   8  11       29.77       12.40     45.28 o 
  -2   8  11       30.57       65.76     43.66 o 
  -1   8  11        1.03       -6.60     16.75 o 
   0   8  11        9.03       11.09     15.35 o 
   1   8  11      175.77      183.40     19.86 o 
   2   8  11      315.92      322.67     24.57 o 
   3   8  11       91.61       83.97     23.65 o 
   4   8  11      283.75      279.24     30.33 o 
  -4   9  11       32.65      -13.48     43.66 o 
  -3   9  11      769.76      747.65     82.47 o 
  -2   9  11      184.72      200.52     48.51 o 
  -1   9  11      408.32      427.11     39.89 o 
   0   9  11      397.55      401.95     35.14 o 
   1   9  11     1409.07     1520.14     68.39 o 
   2   9  11      305.60      297.62     24.24 o 
   3   9  11       46.85       34.85     23.21 o 
   4   9  11       19.88      -14.18     23.21 o 
  -4  10  11      174.99      170.34     59.29 o 
  -3  10  11      222.76      140.15     54.44 o 
  -2  10  11       83.44       70.61     44.74 o 
  -1  10  11        8.38        1.14     24.07 o 
   0  10  11       93.09      139.45     25.45 o 
   1  10  11       77.61       55.80     17.33 o 
   2  10  11      144.25      188.40     24.12 o 
   3  10  11      465.99      466.06     34.70 o 
   4  10  11      504.05      518.60     38.67 o 
  -4  11  11      132.02      193.52     59.29 o 
  -3  11  11      724.23      702.91     77.62 o 
  -2  11  11      348.31      317.83    119.67 o 
  -1  11  11      136.80      157.03     49.86 o 
   0  11  11       34.90       65.72     25.51 o 
   1  11  11       50.86       78.72     26.39 o 
   2  11  11        5.69       -2.64     19.85 o 
   3  11  11       61.08       45.88     23.48 o 
   4  11  11      602.63      696.60     42.95 o 
  -4  12  11       70.47       87.86     54.44 o 
  -3  12  11       31.88       90.56     47.97 o 
  -2  12  11       75.27        3.03     24.09 o 
  -1  12  11      777.83      737.15     50.03 o 
   0  12  11     1922.99     2129.57     96.91 o 
   1  12  11       39.92       63.91     29.70 o 
   2  12  11     1243.82     1326.55     71.47 o 
   3  12  11     1238.16     1274.21     61.98 o 
   4  12  11      614.77      616.78     41.62 o 
  -4  13  11      453.29      501.31     75.47 o 
  -3  13  11      771.59      771.37     81.93 o 
  -2  13  11      792.17      678.54     63.88 o 
  -1  13  11     1861.16     1961.21    140.69 o 
   0  13  11      708.26      724.97     50.58 o 
   1  13  11       68.94      156.77     31.40 o 
   2  13  11       57.42       62.26     29.28 o 
   3  13  11       84.88       81.81     24.24 o 
  -3  14  11        0.44      -38.81     38.81 o 
  -2  14  11      100.06       53.79     47.97 o 
  -1  14  11      222.03      231.95     32.50 o 
   0  14  11      733.01      830.59     53.00 o 
   1  14  11      760.43      737.00     50.68 o 
   2  14  11      435.27      458.41     43.71 o 
   3  14  11      514.80      568.06     47.64 o 
  -3  15  11        3.60      -23.65     27.40 o 
  -2  15  11      212.25      194.59     57.95 o 
  -1  15  11       31.39       74.66     30.73 o 
   0  15  11      186.46      236.41     36.01 o 
   1  15  11       36.98       76.13     30.26 o 
   2  15  11       21.95       -1.72     28.76 o 
   3  15  11        8.22       20.01     30.92 o 
  -3  16  11       38.50      124.35     33.41 o 
  -2  16  11       80.97       88.02     30.92 o 
  -1  16  11      992.96      895.90     56.87 o 
   0  16  11      491.91      523.44     59.29 o 
   1  16  11      693.47      781.28     95.41 o 
   2  16  11      454.29      554.13     55.25 o 
   3  16  11      647.56      588.36     49.13 o 
  -3  17  11      422.97      278.15     50.13 o 
  -2  17  11      130.40       57.00     40.97 o 
  -1  17  11      720.21      723.35     51.64 o 
   0  17  11       70.65       88.10     39.89 o 
   1  17  11      397.67      416.88     41.73 o 
   2  17  11      118.23      116.75     33.65 o 
  -2  18  11       26.18      -26.05     68.73 o 
  -1  18  11       25.05       19.99     29.34 o 
   0  18  11       54.30       70.08     32.59 o 
   1  18  11       84.70       97.21     31.02 o 
   2  18  11      211.17      207.60     38.83 o 
  -1  19  11      318.58      351.94     42.40 o 
   0  19  11       17.94      -17.09     30.73 o 
   1  19  11       91.50      137.32     34.97 o 
   0  20  11       56.85       83.28     34.30 o 
  -4   0  12      156.26      214.00     56.60 o 
  -3   0  12      975.53      777.30     78.70 o 
  -2   0  12      707.70      789.70     72.77 o 
  -1   0  12     3267.49     3223.48    190.82 o 
   0   0  12      656.94      641.47     50.67 o 
   1   0  12       79.83       53.81     27.49 o 
   2   0  12       85.72       92.18     43.66 o 
   3   0  12     1332.80     1479.14    109.96 o 
   4   0  12     1224.48     1267.83    102.96 o 
  -4   1  12       28.07       38.81     44.74 o 
  -3   1  12      426.46      285.03     38.12 o 
  -2   1  12      426.15      375.07     50.94 o 
  -1   1  12      146.73      129.23     22.41 o 
   0   1  12     1565.86     1519.22     95.37 o 
   1   1  12     1205.53     1176.89     46.01 o 
   2   1  12      274.99      330.81     37.19 o 
   3   1  12      345.73      356.40     40.38 o 
   4   1  12        5.18        8.54     24.49 o 
  -4   2  12      265.65      280.30     62.53 o 
  -3   2  12        0.70      -27.58     27.58 o 
  -2   2  12        0.65      -18.67     25.46 o 
  -1   2  12      361.17      288.57     36.39 o 
   0   2  12      182.92      187.81     24.29 o 
   1   2  12      156.14      133.21     23.49 o 
   2   2  12      333.68      423.08     54.17 o 
   3   2  12      115.69      137.47     56.06 o 
   4   2  12       46.76       38.76     25.73 o 
  -4   3  12       13.39      -45.28     45.28 o 
  -3   3  12       32.60        4.85     43.12 o 
  -2   3  12       38.60        6.94     37.46 o 
  -1   3  12       13.33       -2.82     24.56 o 
   0   3  12      270.35      312.74     47.62 o 
   1   3  12      747.79      665.07     52.95 o 
   2   3  12      393.38      434.67    102.69 o 
   3   3  12      584.26      644.39     39.88 o 
   4   3  12      665.48      781.53     46.21 o 
  -4   4  12       81.10       89.48     54.44 o 
  -3   4  12      506.28      452.26     64.15 o 
  -2   4  12      384.63      442.85     40.32 o 
  -1   4  12      599.72      635.41     44.90 o 
   0   4  12       10.31       23.53     22.83 o 
   1   4  12        4.90      -17.91     17.91 o 
   2   4  12      178.71      125.80     31.40 o 
   3   4  12      132.59      127.99     25.77 o 
   4   4  12       97.27       51.93     27.14 o 
  -4   5  12      105.81       79.24     54.44 o 
  -3   5  12        0.73       29.65     42.05 o 
  -2   5  12      124.23       57.68     42.05 o 
  -1   5  12        1.59      -13.50     23.64 o 
   0   5  12      158.48      111.34     22.17 o 
   1   5  12      151.81      148.15     24.05 o 
   2   5  12      160.95      212.11     27.32 o 
   3   5  12        3.96       12.85     22.63 o 
   4   5  12      137.25      120.69     27.18 o 
  -4   6  12      247.64      256.05     64.69 o 
  -3   6  12        3.30      -12.94     41.51 o 
  -2   6  12        4.52       -4.31     38.81 o 
  -1   6  12      491.62      635.90     46.32 o 
   0   6  12      325.54      349.25     36.54 o 
   1   6  12        2.17       -9.81     19.50 o 
   2   6  12       95.65       87.25     20.04 o 
   3   6  12       93.71      153.43     27.23 o 
   4   6  12      252.68      255.40     31.90 o 
  -4   7  12        0.93      -24.80     46.36 o 
  -3   7  12       25.46      104.04     53.37 o 
  -2   7  12      143.16      134.22     47.97 o 
  -1   7  12      439.78      532.04     65.76 o 
   0   7  12     1388.87     1410.21     72.52 o 
   1   7  12      187.72      279.54     33.98 o 
   2   7  12     1450.65     1466.93     83.87 o 
   3   7  12      865.21      917.16     82.64 o 
   4   7  12      690.23      835.01     58.28 o 
  -4   8  12       67.80       30.19     50.67 o 
  -3   8  12      334.74      373.02     63.07 o 
  -2   8  12      113.21       85.17     46.36 o 
  -1   8  12      150.01      204.84     53.37 o 
   0   8  12      116.00      183.81     46.90 o 
   1   8  12      608.45      606.40     53.49 o 
   2   8  12       39.50       38.44     21.50 o 
   3   8  12      483.13      520.68     44.46 o 
  -4   9  12        8.95      -18.33     49.59 o 
  -3   9  12      100.38       14.55     46.36 o 
  -2   9  12        0.26       -8.09     44.74 o 
  -1   9  12        1.25       25.87     40.97 o 
   0   9  12        1.14       65.22     40.43 o 
   1   9  12        0.24      -13.25     24.19 o 
   2   9  12      175.03      215.54     27.92 o 
   3   9  12        6.18       32.53     23.29 o 
  -3  10  12      197.55      306.18     61.99 o 
  -2  10  12      141.76      235.56     54.44 o 
  -1  10  12      101.93      131.53     47.97 o 
   0  10  12       88.47       98.57     28.69 o 
   1  10  12      541.29      499.97     43.43 o 
   2  10  12      324.05      366.14     31.95 o 
   3  10  12      317.53      375.80     34.38 o 
  -3  11  12        5.63       31.26     47.44 o 
  -2  11  12      474.55      581.09     75.47 o 
  -1  11  12      567.63      542.28     69.00 o 
   0  11  12     1284.27     1329.39     70.87 o 
   1  11  12      174.23      212.76     34.42 o 
   2  11  12     1356.44     1345.38     74.51 o 
   3  11  12      351.25      377.56     33.71 o 
  -3  12  12      291.08      234.48     64.69 o 
  -2  12  12      210.19      266.29     57.68 o 
  -1  12  12        3.98      -12.94     39.89 o 
   0  12  12      307.17      302.59     36.68 o 
   1  12  12      181.34      160.52     31.44 o 
   2  12  12      402.39      408.19     51.21 o 
   3  12  12      301.08      331.53     40.97 o 
  -3  13  12      260.83      307.25     64.69 o 
  -2  13  12      132.51      238.80     60.91 o 
  -1  13  12      355.72      321.46     37.02 o 
   0  13  12        1.27      -27.80     27.92 o 
   1  13  12        3.92       13.81     27.24 o 
   2  13  12        9.74      -31.05     31.05 o 
  -2  14  12       83.27      113.20     51.21 o 
  -1  14  12      261.01      282.37     36.39 o 
   0  14  12      775.20      890.25     57.90 o 
   1  14  12      253.44      305.92     47.17 o 
   2  14  12       30.95       76.97     31.81 o 
  -2  15  12      106.42        8.62     48.51 o 
  -1  15  12      138.56      176.59     57.68 o 
   0  15  12        9.46       49.28     45.28 o 
   1  15  12      229.24      270.40     40.35 o 
   2  15  12      435.86      485.11    103.77 o 
  -1  16  12       82.93       72.19     31.62 o 
   0  16  12      185.58      218.84     39.82 o 
   1  16  12       93.60       51.49     32.45 o 
  -1  17  12      129.78      181.66     45.28 o 
   0  17  12      412.95      461.83     47.45 o 
  -3   1  13       23.82       53.63     31.64 o 
  -2   1  13       26.00       -5.36     27.92 o 
  -1   1  13       11.97      -21.67     27.63 o 
   0   1  13      126.78      106.61     32.59 o 
   1   1  13       14.12       28.33     28.84 o 
   2   1  13      414.26      466.38     46.69 o 
   3   1  13      359.39      451.59     46.43 o 
  -3   2  13       18.44       44.20     43.66 o 
  -2   2  13      546.45      483.85     45.52 o 
  -1   2  13      616.44      648.10     48.95 o 
   0   2  13      329.73      457.75     52.29 o 
   1   2  13     1631.86     1941.80    111.85 o 
   2   2  13      693.46      787.54     55.07 o 
   3   2  13     1273.02     1459.36     81.44 o 
  -3   3  13       20.62       20.48     44.20 o 
  -2   3  13       90.50       97.30     31.64 o 
  -1   3  13      485.59      454.04     43.65 o 
   0   3  13      282.72      231.04     33.52 o 
   1   3  13      190.72      233.89     37.53 o 
   2   3  13      177.92      111.16     39.35 o 
   3   3  13      144.73      251.50     43.93 o 
  -3   4  13      255.82      239.87     60.37 o 
  -2   4  13      155.36      182.74     53.37 o 
  -1   4  13       45.90       74.10     30.85 o 
   0   4  13       29.82       56.84     29.90 o 
   1   4  13        1.65       10.78     28.59 o 
   2   4  13        2.71       23.39     29.76 o 
   3   4  13       14.14       -9.90     28.78 o 
  -3   5  13       18.21       65.22     51.75 o 
  -2   5  13       46.13       -5.93     45.28 o 
  -1   5  13      198.33      161.35     33.76 o 
   0   5  13        2.60        5.15     25.76 o 
   1   5  13      157.59      127.17     31.19 o 
   2   5  13      778.30      932.67     60.93 o 
   3   5  13      474.75      465.90     72.50 o 
  -3   6  13      270.27      323.97     61.99 o 
  -2   6  13      443.17      417.76     66.84 o 
  -1   6  13     1672.19     1676.97    123.44 o 
   0   6  13      834.58      924.48     98.91 o 
   1   6  13      794.37      805.70     94.33 o 
   2   6  13      255.95      230.71     57.68 o 
   3   6  13      272.45      297.55     58.22 o 
  -3   7  13       44.25       59.83     50.67 o 
  -2   7  13       26.04        7.01     47.44 o 
  -1   7  13       43.10       50.67     44.20 o 
   0   7  13        0.21       39.89     42.58 o 
   1   7  13      309.97      302.96     38.18 o 
   2   7  13      300.81      352.27     42.82 o 
   3   7  13       49.53       88.94     44.20 o 
  -3   8  13        0.42      -18.33     52.29 o 
  -2   8  13        1.88      -21.02     46.90 o 
  -1   8  13       82.29       22.64     43.12 o 
   0   8  13      209.34      216.16     52.83 o 
   1   8  13      728.36      758.49    126.14 o 
   2   8  13      709.70      847.09     59.16 o 
  -2   9  13      329.40      384.88     68.46 o 
  -1   9  13       59.12       72.77     47.97 o 
   0   9  13     2649.41     2833.21    180.58 o 
   1   9  13       61.75      141.77     53.90 o 
   2   9  13       65.79       81.35     47.71 o 
  -2  10  13       14.65       -9.16     46.90 o 
  -1  10  13      231.82      213.46     57.14 o 
   0  10  13      300.46      366.55     65.22 o 
   1  10  13      651.94      739.57     82.47 o 
   2  10  13      539.59      612.88     50.63 o 
  -2  11  13        1.98        1.08     51.21 o 
  -1  11  13       35.83       99.18     54.98 o 
   0  11  13       31.37       24.80     49.05 o 
   1  11  13      691.51      560.07     70.08 o 
   2  11  13        1.20       26.95     45.82 o 
  -1  12  13      859.94      880.80     92.72 o 
   0  12  13      464.64      450.64     70.61 o 
   1  12  13      295.03      209.15     54.98 o 
   1  13  13      208.57      231.25     51.75 o 
  -2   0  14       75.14       -1.08     40.43 o 
  -1   0  14      430.88      370.86     60.91 o 
   0   0  14      528.60      516.94     64.69 o 
   1   0  14       91.89       67.92     49.59 o 
   2   0  14      338.05      280.30     57.68 o 
  -2   1  14      256.57      211.80     38.24 o 
  -1   1  14       21.98        9.05     28.56 o 
   0   1  14       63.46       81.30     32.01 o 
   1   1  14       57.04       62.38     32.77 o 
   2   1  14       45.44        6.00     39.35 o 
  -2   2  14      179.02      249.04     58.76 o 
  -1   2  14      170.33      167.29     36.76 o 
   0   2  14      158.76      237.72     37.54 o 
   1   2  14       13.94       -0.40     42.31 o 
  -2   3  14      754.76      688.90     77.62 o 
  -1   3  14      128.10      155.69     55.79 o 
   0   3  14      726.26      885.12     58.22 o 
   1   3  14     1042.47     1052.67     67.45 o 
  -2   4  14      313.14      350.38     66.30 o 
  -1   4  14       54.64      101.34     53.37 o 
   0   4  14        2.76      -12.63     30.47 o 
   1   4  14       39.72        7.47     30.43 o 
  -1   5  14        6.12      -38.27     47.97 o 
   0   5  14        3.39      -28.38     28.38 o 
   1   5  14       95.16       37.73     34.97 o 
  -1   6  14      201.44      236.10     61.45 o 
   0   6  14      392.04      374.10     61.99 o 
   1   6  14      103.48      105.42     44.47 o 
  -1   7  14      440.59      397.28     66.84 o 
   0   7  14      105.65      101.34     47.97 o 
                                                 
